# Supplementary material for: Toward In Silico NAMs Analysis of Thyroid Disruption Leading to Developmental NeurotoxicityA Collection of AOP-Anchored Computational Models
Source: Chem Res Toxicol. 2026 Mar 31;39(4):448–60. doi: 10.1021/acs.chemrestox.5c00326 (PMC13299000; doi:10.1021/acs.chemrestox.5c00326)
Supplement: Supplementary file 1 [file tx5c00326_si_001.xlsx]

## Sheet: Legend
Title	Towards in silico NAMs analysis of thyroid disruption leading to developmental neurotoxicity – a collection of AOP anchored computational models
Authors	Beata Judzinska, Wiktor Nisterenko, Natalia Bulawska, Dominika Kowalska, Karolina Jagiello, Anita Sosnowska, Tomasz Puzyn
Sheet 1	Search strings with scores in PubMed and Web of Science also after deduplication and review by titles and abstracts
Sheet 2	Models extracted during systematic review with quality assessment

## Sheet: Sheet 1
		AOP- Wiki																		Additional
		Activation of Pregnane-X (PXR) receptor		Thyroperoxidase (TPO) inhibition		Na+/I- symporter (NIS), Inhibition		Binding to transthyretin (TTR) in serum		Decrease of T4 in serum		Decrease of T4 in neuronal tissue		Increase of serum free thyroxine (fT4)		Decrease of Thyroidal iodide		Induction, Upregulation of glucuronyltransferase activity AND Biliary excretion TH glucuronide, Increase		DIO inhibition		Cell membrane transporters		Thyroid hormone receptors (THR) and transcriptional regulation
	Acronym	PXR		TPO		NIS		TTR		T4 serum		T4 neuro		fT4 serum		Iodide		Glucuronide		DIO		Membrane		THR
Search strings with scores	PubMed	(Pregnane X OR Pregnane-X OR PXR) AND "in silico"	108	(Thyroperoxidase OR TPO) AND "in silico"	72	(Na I symporter OR NIS) AND "in silico"	23	(transthyretin OR TTR) AND "in silico"	74	(T4 serum OR thyroxine serum) AND "in silico"	18	(T4 neuro* OR thyroxine neuro*) AND "in silico"	26	(fT4 serum OR free thyroxine serum) AND "in silico"	5	thyroid* iodi* AND "in silico"	72	glucuronyltransferase AND thyroid* AND "in silico"	4	(Iodothyronine deiodinase OR DIO OR DIO1 OR DIO2 OR DIO3) AND "in silico"	88	organic anion transporter* AND thyroid* AND "in silico"	3	Thyroid hormone receptor* AND neuro* AND "in silico"	23
	Web of Science		162		46		88		98		16		15		4		45		1		52		3		27
	PubMed	(Pregnane X OR Pregnane-X OR PXR) AND QSAR	39	(Thyroperoxidase OR TPO) AND QSAR	7	(Na I symporter OR NIS) AND QSAR	47	(transthyretin OR TTR) AND QSAR	23	(T4 serum OR thyroxine serum) AND QSAR	3	(T4 neuro* OR thyroxine neuro*) AND QSAR	4	(fT4 serum OR free thyroxine serum) AND QSAR	1	thyroid* iodi* AND QSAR	4	glucuronyltransferase AND thyroid* AND QSAR	0	(Iodothyronine deiodinase OR DIO OR DIO1 OR DIO2 OR DIO3) AND QSAR	7	organic anion transporter* AND thyroid* AND QSAR	0	Thyroid hormone receptor* AND neuro* AND QSAR	3
	Web of Science		35		9		60		29		5		1		3		7		0		7		1		6
	PubMed	(Pregnane X OR Pregnane-X OR PXR) AND ("computational model" OR "computational models" OR "computer model" OR "computer models")	13	(Thyroperoxidase OR TPO) AND ("computational model" OR "computational models" OR "computer model" OR "computer models")	3	(Na I symporter OR NIS) AND ("computational model" OR "computational models" OR "computer model" OR "computer models")	3	(transthyretin OR TTR) AND ("computational model" OR "computational models" OR "computer model" OR "computer models")	1	(T4 serum OR thyroxine serum) AND ("computational model" OR "computational models" OR "computer model" OR "computer models")	7	(T4 neuro* OR thyroxine neuro*) AND ("computational model" OR "computational models" OR "computer model")	3	(fT4 blood OR free thyroxine blood) AND ("computational model" OR "computational models" OR "computer model")	3	thyroid* iodi* AND ("computational model" OR "computational models" OR "computer model" OR "computer models")	6	glucuronyltransferase AND thyroid* AND ("computational model" OR "computational models" OR "computer model" OR "computer models")	1	(Iodothyronine deiodinase OR DIO OR DIO1 OR DIO2 OR DIO3) AND ("computational model" OR "computational models" OR "computer model" OR "computer models")	5	organic anion transporter* AND thyroid* AND ("computational model" OR "computational models" OR "computer model" OR "computer models")	0	Thyroid hormone receptor* AND neuro* AND ("computational model" OR "computational models" OR "computer model" OR "computer models")	0
	Web of Science		17		6		31		5		4		5		2		9		0		5		0		2
	PubMed									(T4 blood OR thyroxine blood) AND "in silico"	26			(fT4 blood OR free thyroxine blood) AND "in silico"	4			glucuronide AND thyroid* AND "in silico"	3			L-type amino acid AND thyroid* AND "in silico"	0
	Web of Science										11				3				2				0
	PubMed									(T4 blood OR thyroxine blood) AND QSAR	3			(fT4 blood OR free thyroxine blood) AND QSAR	0			glucuronide AND thyroid* AND QSAR	0			L-type amino acid AND thyroid* AND QSAR	0
	Web of Science										3				0				0				1
	PubMed									(T4 blood OR thyroxine blood) AND ("computational model" OR "computational models" OR "computer model" OR "computer models")	4			(fT4 blood OR free thyroxine blood) AND ("computational model" OR "computational models" OR "computer model")	4			glucuronide AND thyroid* AND ("computational model" OR "computational models" OR "computer model" OR "computer models")	0			L-type amino acid AND thyroid* AND ("computational model" OR "computational models" OR "computer model" OR "computer models")	0
	Web of Science										0				0				0				0
	PubMed																					monocarboxylate AND thyroid* AND "in silico"	4
	Web of Science																						2
	PubMed																					monocarboxylate AND thyroid* AND QSAR	0
	Web of Science																						0
	PubMed																					monocarboxylate AND thyroid* AND ("computational model" OR "computational models" OR "computer model" OR "computer models")	0
	Web of Science																						0
	PubMed																					sodium taurocholate polypeptide AND thyroid* AND "in silico"	0
	Web of Science																						0
	PubMed																					sodium taurocholate polypeptide AND thyroid* AND QSAR	0
	Web of Science																						0
	PubMed																					sodium taurocholate polypeptide AND thyroid* AND ("computational model" OR "computational models" OR "computer model" OR "computer models")	0
	Web of Science																						0
	SUM	374		143		252		230		100		54		29		143		11		164		14		61

## Sheet: Sheet 2
																								DEFINIED ENDPOINT			UNAMBIGUOUS ALGORITHM			A DEFiNED DOMAIN OF APPLICABILITY	APPROPRIATE MEASURES OF GOODNESS-OF-FIT, ROBUSTNESS AND PREDICTIVITY		MECHANISTIC INTERPRETATION
No.	Authors	Title	Year	DOI	KE	Endpoint	Class of chemicals	Class of chemicals category	Total number of chemicals	Organism	Data source	Class of descriptors	Descriptors	Total number of descriptors	Software (descriptors)	Optimization method	Type of model	Model	Relevance for DNT	Model's statistics	External Validation (Yes/No)	Kind of External Validation	Additional information	1.1. Clear scientific and regulatory purpose	1.2. Transparency of the underlying experimental data	1.3. Quality of the underlying experimental data	2.1. Description of the algorithm and/or software	2.2. Inputs and other options	2.3. Model accessibility	3.1. Clear definition of the applicability domain and limitations of the model	4.1. Goodness-of-fit, robustness	4.2. Predictivity	5.1. Plausibility of the mechanistic interpretation
1	Rao, Hanbing and Wang, Yanying and Zeng, Xianyin and Wang, Xianxiang and Liu, Yong and Yin, Jiajian and He, Hua and Zhu, Feng and Li, Zerong	In silico identification of human pregnane X receptor activators from molecular descriptors by machine learning approaches	2012	10.1016/j.chemolab.2012.05.012	Activation of Pregnane-X (PXR) receptor	PXR activation	hPXR and hPXR non-activator compounds	OTHER	362	human PXR	DOI: 10.1124/mol.106.027623, https://doi.org/10.1021/tx800102e, DOI: 10.1016/j.tox.2010.11.008, DOI: 10.1016/j.bmc.2008.02.020	1D, 2D, fingerprins	Simple molecularproperties, BCUT descriptors, Electro-topologicalstate, Autocorrelationdescriptors (2D), Molecular connectivityand shape, Fingerprint descriptors	73	Model-molecular descriptor lab	MM+force field of HyperChem7	Qualitative	Support Vector Machine	Weight of evidence	o = 45, TP = 45, FN = 3, %SE = 93.8, TN = 32, FP = 3, %SP = 91.4, %Q = 92.8, C = 0.852	No	External testing set (KS hold-out)	Full list of descriptors is available in the orginal paper	Not fulfilled	Not fulfilled	Not fulfilled	Fulfilled	Fulfilled	Not fulfilled	Fulfilled	Fulfilled	Fulfilled	Not fulfilled
2	Rao, Hanbing and Wang, Yanying and Zeng, Xianyin and Wang, Xianxiang and Liu, Yong and Yin, Jiajian and He, Hua and Zhu, Feng and Li, Zerong	In silico identification of human pregnane X receptor activators from molecular descriptors by machine learning approaches	2012	10.1016/j.chemolab.2012.05.012	Activation of Pregnane-X (PXR) receptor	PXR activation	hPXR and hPXR non-activator compounds	OTHER	362	human PXR	DOI: 10.1124/mol.106.027623, https://doi.org/10.1021/tx800102e, DOI: 10.1016/j.tox.2010.11.008, DOI: 10.1016/j.bmc.2008.02.020	1D, 2D, fingerprins	Simple molecularproperties, BCUT descriptors, Electro-topologicalstate, Autocorrelationdescriptors (2D), Molecular connectivityand shape, Fingerprint descriptors	73	Model-molecular descriptor lab	MM+force field of HyperChem7	Qualitative	k-Nearest Neighbor	Weight of evidence	K =1, TP = 42, FN = 5, %SE = 87.5, TN = 30, FP = 5, %SP = 85.7, %Q = 86.7, C = 0.730	No	External testing set (KS hold-out)	Full list of descriptors is available in the orginal paper	Not fulfilled	Not fulfilled	Not fulfilled	Fulfilled	Fulfilled	Not fulfilled	Fulfilled	Fulfilled	Fulfilled	Not fulfilled
3	Rao, Hanbing and Wang, Yanying and Zeng, Xianyin and Wang, Xianxiang and Liu, Yong and Yin, Jiajian and He, Hua and Zhu, Feng and Li, Zerong	In silico identification of human pregnane X receptor activators from molecular descriptors by machine learning approaches	2012	10.1016/j.chemolab.2012.05.012	Activation of Pregnane-X (PXR) receptor	PXR activation	hPXR and hPXR non-activator compounds	OTHER	362	human PXR	DOI: 10.1124/mol.106.027623, https://doi.org/10.1021/tx800102e, DOI: 10.1016/j.tox.2010.11.008, DOI: 10.1016/j.bmc.2008.02.020	1D, 2D, fingerprins	Simple molecularproperties, BCUT descriptors, Electro-topologicalstate, Autocorrelationdescriptors (2D), Molecular connectivityand shape, Fingerprint descriptors	73	Model-molecular descriptor lab	MM+force field of HyperChem7	Qualitative	Artificial Neural Networks	Weight of evidence	n = 37, TP = 43, FN = 6, %SE = 89.6, TN = 32, FP = 3, %SP = 91.4, %Q = 90.4, C = 0.805	No	External testing set (KS hold-out)	Full list of descriptors is available in the orginal paper	Not fulfilled	Not fulfilled	Not fulfilled	Fulfilled	Fulfilled	Not fulfilled	Fulfilled	Fulfilled	Fulfilled	Not fulfilled
4	Ruiqiu Zhang, Bailun Wang, Ling Li, Shengjie Li, Huizhu Guo, Pei Zhang, Yuqing Hua, Xueyan Cui, Yan Li, Yan Mu, Xin Huang, Xiao Li,	Modeling and insights into the structural characteristics of endocrine-disrupting chemicals	2023	https://doi.org/10.1016/j.ecoenv.2023.115251.	Activation of Pregnane-X (PXR) receptor	binding potency (the EC20 and EC50 values of a chemical compared with 20% and 50% activation of the PXR by rifampicin binding were employed to scale the binding potency) chemicals with EC20 >30 μM or EC50 >100 μM toward the PXR were classified as inactive	Endocrine disrupting chemicals	OTHER	2367	human PXR	from the report of (Yin et al., 2017) (including Binding DB Dataset, and PubChem BioAssay database	physicochemical (8)	molecular weight (MW); molecular polar surface area (MPSA)’ AlogP; molecular solubility (LogS); the number of hydrogen bond acceptors (nHAcc) and donors (nHDon); the number of rotatable bonds (nRotB); and the number of aromatic rings (nAR)	8	PaDEL-Descriptor	None	Qualitative	Associative Neural Network	Weight of evidence	Q(%) = 79.40, SE(%) = 75.00, SP(%) = 79.88, BAC(%) = 77.44, MCC = 0.38, AUC = 0.82	No	Internal hold-out		Fulfilled	Fulfilled	Fulfilled	Fulfilled	Fulfilled	Fulfilled	Fulfilled	Fulfilled	Fulfilled	Fulfilled
5	Ruiqiu Zhang, Bailun Wang, Ling Li, Shengjie Li, Huizhu Guo, Pei Zhang, Yuqing Hua, Xueyan Cui, Yan Li, Yan Mu, Xin Huang, Xiao Li,	Modeling and insights into the structural characteristics of endocrine-disrupting chemicals	2023	https://doi.org/10.1016/j.ecoenv.2023.115251.	Activation of Pregnane-X (PXR) receptor	binding potency (the EC20 and EC50 values of a chemical compared with 20% and 50% activation of the PXR by rifampicin binding were employed to scale the binding potency) chemicals with EC20 >30 μM or EC50 >100 μM toward the PXR were classified as inactive	Endocrine disrupting chemicals	OTHER	2367	human PXR	from the report of (Yin et al., 2017) (including Binding DB Dataset, and PubChem BioAssay database	physicochemical (8)	molecular weight (MW); molecular polar surface area (MPSA)’ AlogP; molecular solubility (LogS); the number of hydrogen bond acceptors (nHAcc) and donors (nHDon); the number of rotatable bonds (nRotB); and the number of aromatic rings (nAR)	8	PaDEL-Descriptor	None	Qualitative	Consensus	Weight of evidence	Q(%) = 78.43, SE(%) = 78.26, SP(%) = 78.45, BAC(%) = 78.36, MCC = 0.38, AUC = 0.85	No	Internal hold-out		Fulfilled	Fulfilled	Fulfilled	Fulfilled	Fulfilled	Fulfilled	Fulfilled	Fulfilled	Fulfilled	Fulfilled
6	Yi-ming ZHANG (张一鸣), Mei-jia CHANG (常美佳2, Xu-shu YANG (杨旭曙), Xiao HAN (韩 晓)	In Silico Investigation of Agonist Activity of a Structurally Diverse Set of Drugs to hPXR Using HM-BSM and HM-PNN	2016	10.1007/s11596-016-1609-4	Activation of Pregnane-X (PXR) receptor	–LogEC50	diverse drug compounds	OTHER	24	human PXR	Literature: "Xiao L, Nickbarg E, Wang W, et al. Evaluation of in vitro PXR-based assays and in silico modeling approaches for understanding the binding of a structurally diverse set of drugs to PXR. Biochem Pharmacol, 2011,81(5):669-679"	2D/3D	MWC10	1	physicochemical descriptors and Dragon descriptors	Tripos force field	Quantitative	Heuristic Method (HM)- Best Subset Modeling (BSM)	Weight of evidence	R2 = 0.593, RMSEE = 0.54, q2(LLO) = 0.523, RMSEP - 0.59	No	Internal LOO cross-validation		Fulfilled	Fulfilled	Fulfilled	Fulfilled	Fulfilled	Not fulfilled	Fulfilled	Fulfilled	Fulfilled	Fulfilled
7	Yi-ming ZHANG (张一鸣), Mei-jia CHANG (常美佳2, Xu-shu YANG (杨旭曙), Xiao HAN (韩 晓)	In Silico Investigation of Agonist Activity of a Structurally Diverse Set of Drugs to hPXR Using HM-BSM and HM-PNN	2016	10.1007/s11596-016-1609-4	Activation of Pregnane-X (PXR) receptor	–LogEC50	diverse drug compounds	OTHER	24	human PXR	Literature: "Xiao L, Nickbarg E, Wang W, et al. Evaluation of in vitro PXR-based assays and in silico modeling approaches for understanding the binding of a structurally diverse set of drugs to PXR. Biochem Pharmacol, 2011,81(5):669-679"	2D/3D	RCI, MATS6v	2	physicochemical descriptors and Dragon descriptors	Tripos force field	Quantitative	Heuristic Method (HM)- Best Subset Modeling (BSM)	Weight of evidence	R2 = 0.778, RMSEE = 0.40, q2(LLO) = 0.709, RMSEP - 0.46	No	Internal LOO cross-validation		Fulfilled	Fulfilled	Fulfilled	Fulfilled	Fulfilled	Not fulfilled	Fulfilled	Fulfilled	Fulfilled	Fulfilled
8	Yi-ming ZHANG (张一鸣), Mei-jia CHANG (常美佳2, Xu-shu YANG (杨旭曙), Xiao HAN (韩 晓)	In Silico Investigation of Agonist Activity of a Structurally Diverse Set of Drugs to hPXR Using HM-BSM and HM-PNN	2016	10.1007/s11596-016-1609-4	Activation of Pregnane-X (PXR) receptor	–LogEC50	diverse drug compounds	OTHER	24	human PXR	Literature: "Xiao L, Nickbarg E, Wang W, et al. Evaluation of in vitro PXR-based assays and in silico modeling approaches for understanding the binding of a structurally diverse set of drugs to PXR. Biochem Pharmacol, 2011,81(5):669-679"	2D/3D	RCI, Ed, RNCG	3	physicochemical descriptors and Dragon descriptors	Tripos force field	Quantitative	Heuristic Method (HM)- Best Subset Modeling (BSM)	Weight of evidence	R2 = 0.825, RMSEE = 0.35, q2(LLO) = 0.741, RMSEP - 0.44	No	Internal LOO cross-validation		Fulfilled	Fulfilled	Fulfilled	Fulfilled	Fulfilled	Not fulfilled	Fulfilled	Fulfilled	Fulfilled	Fulfilled
9	S.L. Ma a , J.Y. Joung a b , S. Lee a , K.H. Cho c & K.T. No a b	PXR ligand classification model with SFED-weighted WHIM and CoMMA descriptors	2012	http://dx.doi.org/10.1080/1062936X.2012.665385	Activation of Pregnane-X (PXR) receptor	PXR activation	Steroids	ST	375	human PXR	literature	2D/3D	G-WHIM, G-CoMMA: No_CsC, 2D_VSA_Hbond_donor, No_negative_charged_groups, Fraction_of_2D_VSA_positive_ chargable_groups, No_CsX, No_amine_groups_tertiary, No_amine_groups_tertiary, D_WHIM_size_3_HFED, D_WHIM_size_1_MEP	10	Topomol in PreADMET	grid-generation method in the SFED model	Qualitative	Decision Tree	Weight of evidence	Training set SE SP Q 0.781 0.803 0.791 Test set: SE SP Q: 0.840 0.909 0.861	No	Internal hold-out (random train/test split)		Fulfilled	Fulfilled	Fulfilled	Fulfilled	Fulfilled	Not fulfilled	Not fulfilled	Fulfilled	Fulfilled	Fulfilled
10	S.L. Ma a , J.Y. Joung a b , S. Lee a , K.H. Cho c & K.T. No a b	PXR ligand classification model with SFED-weighted WHIM and CoMMA descriptors	2012	http://dx.doi.org/10.1080/1062936X.2012.665385	Activation of Pregnane-X (PXR) receptor	PXR activation	Steroids	ST	375	human PXR	literature	2D/3D	G-WHIM, G-CoMMA: No_CsC, No_OsH, No_negative_charged_groups, Fraction_of_2D_VSA_positive_ chargable_groups, No_CsX, No_CdN, No_CdN, No_amine_groups_tertiary, No_amine_groups_tertiary,D_WHIM_size_1_HFED, D_WHIM_size_3_HFED, D_WHIM_size_1_MEP	11	Topomol in PreADMET	grid-generation method in the SFED model	Qualitative	Support Vector Machine	Weight of evidence	Training set SE SP Q 0.888 0.870 0.879 Test set: SE SP Q: 0.905 0.800 0.861	No	Internal hold-out (random train/test split)		Fulfilled	Fulfilled	Fulfilled	Fulfilled	Fulfilled	Not fulfilled	Not fulfilled	Fulfilled	Fulfilled	Fulfilled
11	S.L. Ma a , J.Y. Joung a b , S. Lee a , K.H. Cho c & K.T. No a b	PXR ligand classification model with SFED-weighted WHIM and CoMMA descriptors	2012	http://dx.doi.org/10.1080/1062936X.2012.665385	Activation of Pregnane-X (PXR) receptor	PXR activation	Steroids	ST	375	human PXR	literature	2D/3D	G-WHIM, G-CoMMA: No_single_bonds, No_OsH, No_negative_chargable_groups,No_amine_groups, No_CdN, D_WHIM_size_1_HFED, Second_moment_LogP	7	Topomol in PreADMET	grid-generation method in the SFED model	Qualitative	k-Nearest Neighbor	Weight of evidence	Training set SE SP Q 0.844 0.992 0.900 Test set: SE SP Q:0.909 0.857 0.889	No	Internal hold-out (random train/test split)		Fulfilled	Fulfilled	Fulfilled	Fulfilled	Fulfilled	Not fulfilled	Not fulfilled	Fulfilled	Fulfilled	Fulfilled
12	Cen Yin1 & Xianhai Yang2 & Mengbi Wei1 & Huihui Liu1	Predictive models for identifying the binding activity of structurally diverse chemicals to human pregnane X receptor	2017	DOI 10.1007/s11356-017-9690-1	Activation of Pregnane-X (PXR) receptor	PXR-binding activity	Structurally diverse chemicals	OTHER	2724	human PXR	42 previous literatures, the Binding Dataset (http://www.bindingdb. org) and PubChemBioAssay Record of AID 463086 and AID 720659 from a public repository of experimental screening data for millions of compounds across various biological targets	2D/3D	NRS and ChiA_Dz(i)	2	Dragon	preliminarily optimized the minimize energy method (at the minimum RMS gradient of 0.001	Qualitative	k-Nearest Neighbor	Weight of evidence	training: sensitivity of 73.8%, a specificity of 72.5% and a classification accuracy of 72.8%, validation: sensitivity, specificity and accuracy of 74.9, 71.1, and 72.1%	No	Internal hold-out (training/validation split) + internal CV/BOOT		Fulfilled	Fulfilled	Fulfilled	Fulfilled	Fulfilled	Fulfilled	Fulfilled	Fulfilled	Fulfilled	Fulfilled
13	Cen Yin1 & Xianhai Yang2 & Mengbi Wei1 & Huihui Liu1	Predictive models for identifying the binding activity of structurally diverse chemicals to human pregnane X receptor	2017	DOI 10.1007/s11356-017-9690-1	Activation of Pregnane-X (PXR) receptor	EC20	Structurally diverse chemicals	OTHER	147	human PXR	42 previous literatures, the Binding Dataset (http://www.bindingdb. org) and PubChemBioAssay Record of AID 463086 and AID 720659 from a public repository of experimental screening data for millions of compounds across various biological targets	2D/3D	logEC20 : ChiA RG, CATS2D ATSC6p, GATS7s, F07[C‐S], NNRS, Mecc,F03[N‐O], R1u, H7p, B09[N‐O], RDF065u	12	Dragon	preliminarily optimized the minimize energy method (at the minimum RMS gradient of 0.001	Quantitative	Stepwise Multiple Linear Regression	Weight of evidence	R2, Q2 LOO, and Q2 BOOT of 0.735–0.749, 0.643–0.669, and 0.718–0.754, R2 ext of 0.702–0.732 and Q2 ext of 0.695–0.721, RMSE were 0.254 and 0.284 for training set and validation set, respectively,	No	Internal hold-out (training/validation split) + internal CV/BOOT		Fulfilled	Fulfilled	Fulfilled	Fulfilled	Fulfilled	Fulfilled	Fulfilled	Fulfilled	Fulfilled	Fulfilled
14	Cen Yin1 & Xianhai Yang2 & Mengbi Wei1 & Huihui Liu1	Predictive models for identifying the binding activity of structurally diverse chemicals to human pregnane X receptor	2017	DOI 10.1007/s11356-017-9690-1	Activation of Pregnane-X (PXR) receptor	EC50	Structurally diverse chemicals	OTHER	263	human PXR	42 previous literatures, the Binding Dataset (http://www.bindingdb. org) and PubChemBioAssay Record of AID 463086 and AID 720659 from a public repository of experimental screening data for millions of compounds across various biological targets	2D/3D	F10[F‐F], DLS_01, nRNHR, N%, F08[N-Cl], F10[N-O], C-015, CATS2D_06_DP, R6s+, morx27u, DLS_05, CATS2D_06_DD, nR12, H0u, nCH2RX, CATS2D_08_Al, B05[O-Cl], CATS2D_06_AP, N-070, Mor16m, H-053	21	Dragon	preliminarily optimized the minimize energy method (at the minimum RMS gradient of 0.001	Quantitative	Stepwise Multiple Linear Regression	Weight of evidence	R2 , Q2 LOO, and Q2 BOOT of 0.735–0.749, 0.643–0.669, and 0.718–0.754, R2 ext of 0.702–0.732 and Q2 ext of 0.695–0.721, RMSE were 0.419 and 0.414 for training and validation respectively.	No	Internal hold-out (training/validation split) + internal CV/BOOT		Fulfilled	Fulfilled	Fulfilled	Fulfilled	Fulfilled	Fulfilled	Fulfilled	Fulfilled	Fulfilled	Fulfilled
15	Mohamed Diwan M. AbdulHameed, Danielle L. Ippolito, and Anders Wallqvist	Predicting Rat and Human Pregnane X Receptor Activators Using Bayesian Classification Models	2016	https://doi.org/10.1021/acs.chemrestox.6b00227	Activation of Pregnane-X (PXR) receptor	PXR activation	drugs, agrochemicals, carcinogenous or mutagens	OTHER	2079	rat PXR	PubChem	fingerprint	FCFP4	4	Pipeline Pilot, version 9.2	None	Qualitative	Bayesian classifier	Weight of evidence	Accuracy = 0.82 Sensitivity = 0.62 Specificity = 0.83 kappa = 0.20 AUC = 0.80	Yes	External - independent dataset (ToxCast) + internal 5-fold CV	Chemicals: 111 (actives) 1968 (inactives) 203 approved drugs, 353 agrochemical compounds, 35 carcinogenous or mutagens Des8 = eight molecular properties (molecular weight, log of the octanol/water partition coefficient, number of rings, solubility, polar surface area, hydrogen bond acceptors and donors, number of rotatable bonds. FCFP - functional class fingerprint; LCFP4 - connectivity fingerpri…	Fulfilled	Fulfilled	Fulfilled	Fulfilled	Fulfilled	Not fulfilled	Fulfilled	Fulfilled	Fulfilled	Fulfilled
16	Mohamed Diwan M. AbdulHameed, Danielle L. Ippolito, and Anders Wallqvist	Predicting Rat and Human Pregnane X Receptor Activators Using Bayesian Classification Models	2016	https://doi.org/10.1021/acs.chemrestox.6b00227	Activation of Pregnane-X (PXR) receptor	PXR activation	drugs, agrochemicals, carcinogenous or mutagens	OTHER	2079	rat PXR	PubChem	fingerprint + physiochemical descriptors	DES8+FCFP4	12	Pipeline Pilot, version 9.2	None	Qualitative	Bayesian classifier	Not considered	Accuracy = 0.86 Sensitivity = 0.78 Specificity = 0.86 kappa = 0.32 AUC = 0.90	Yes	External - independent dataset (ToxCast) + internal 5-fold CV	112 (actives) 1968 (inactives) 203 approved drugs, 353 agrochemical compounds, 35 carcinogenous or mutagens	Fulfilled	Fulfilled	Fulfilled	Fulfilled	Fulfilled	Not fulfilled	Fulfilled	Fulfilled	Fulfilled	Fulfilled
17	Mohamed Diwan M. AbdulHameed, Danielle L. Ippolito, and Anders Wallqvist	Predicting Rat and Human Pregnane X Receptor Activators Using Bayesian Classification Models	2016	https://doi.org/10.1021/acs.chemrestox.6b00227	Activation of Pregnane-X (PXR) receptor	PXR activation	drugs, agrochemicals, carcinogenous or mutagens	OTHER	2079	rat PXR	PubChem	fingerprint	LCFP8	8	Pipeline Pilot, version 9.2	None	Qualitative	Bayesian classifier	Not considered	Accuracy = 0.82 Sensitivity = 0.62 Specificity = 0.83 kappa = 0.20 AUC = 0.81	Yes	External - independent dataset (ToxCast) + internal 5-fold CV	113 (actives) 1968 (inactives) 203 approved drugs, 353 agrochemical compounds, 35 carcinogenous or mutagens	Fulfilled	Fulfilled	Fulfilled	Fulfilled	Fulfilled	Not fulfilled	Fulfilled	Fulfilled	Fulfilled	Fulfilled
18	Mohamed Diwan M. AbdulHameed, Danielle L. Ippolito, and Anders Wallqvist	Predicting Rat and Human Pregnane X Receptor Activators Using Bayesian Classification Models	2016	https://doi.org/10.1021/acs.chemrestox.6b00227	Activation of Pregnane-X (PXR) receptor	PXR activation	drugs, agrochemicals, carcinogenous or mutagens	OTHER	2079	rat PXR	PubChem	fingerprint + physiochemical descriptors	DES8+LCFP4	12	Pipeline Pilot, version 9.2	None	Qualitative	Bayesian classifier	Not considered	Accuracy = 0.85 Sensitivity = 0.77 Specificity = 0.86 kappa = 0.30 AUC = 0.90	Yes	External - independent dataset (ToxCast) + internal 5-fold CV	114 (actives) 1968 (inactives) 203 approved drugs, 353 agrochemical compounds, 35 carcinogenous or mutagens	Fulfilled	Fulfilled	Fulfilled	Fulfilled	Fulfilled	Not fulfilled	Fulfilled	Fulfilled	Fulfilled	Fulfilled
19	Mohamed Diwan M. AbdulHameed, Danielle L. Ippolito, and Anders Wallqvist	Predicting Rat and Human Pregnane X Receptor Activators Using Bayesian Classification Models	2016	https://doi.org/10.1021/acs.chemrestox.6b00227	Activation of Pregnane-X (PXR) receptor	PXR activation	drugs, agrochemicals, carcinogenous or mutagens	OTHER	2079	rat PXR	PubChem	fingerprint	EPFP4	4	Pipeline Pilot, version 9.2	None	Qualitative	Bayesian classifier	Not considered	Accuracy = 0.84 Sensitivity = 0.49 Specificity = 0.86 kappa = 0.18 AUC = 0.68	Yes	External - independent dataset (ToxCast) + internal 5-fold CV	115 (actives) 1968 (inactives) 203 approved drugs, 353 agrochemical compounds, 35 carcinogenous or mutagens	Fulfilled	Fulfilled	Fulfilled	Fulfilled	Fulfilled	Not fulfilled	Fulfilled	Fulfilled	Fulfilled	Fulfilled
20	Mohamed Diwan M. AbdulHameed, Danielle L. Ippolito, and Anders Wallqvist	Predicting Rat and Human Pregnane X Receptor Activators Using Bayesian Classification Models	2016	https://doi.org/10.1021/acs.chemrestox.6b00227	Activation of Pregnane-X (PXR) receptor	PXR activation	drugs, agrochemicals, carcinogenous or mutagens	OTHER	2079	rat PXR	PubChem	fingerprint + physiochemical descriptors	DES8+EPFP4	12	Pipeline Pilot, version 9.2	None	Qualitative	Bayesian classifier	Weight of evidence	Accuracy = 0.77 Sensitivity = 0.67 Specificity = 0.78 kappa = 0.17 AUC = 0.76	Yes	External - independent dataset (ToxCast) + internal 5-fold CV	116 (actives) 1968 (inactives) 203 approved drugs, 353 agrochemical compounds, 35 carcinogenous or mutagens	Fulfilled	Fulfilled	Fulfilled	Fulfilled	Fulfilled	Not fulfilled	Fulfilled	Fulfilled	Fulfilled	Fulfilled
21	Mohamed Diwan M. AbdulHameed, Danielle L. Ippolito, and Anders Wallqvist	Predicting Rat and Human Pregnane X Receptor Activators Using Bayesian Classification Models	2016	https://doi.org/10.1021/acs.chemrestox.6b00227	Activation of Pregnane-X (PXR) receptor	PXR activation	drugs, agrochemicals, carcinogenous or mutagens	OTHER	2079	rat PXR	PubChem	fingerprint	FPFP4	4	Pipeline Pilot, version 9.2	None	Qualitative	Bayesian classifier	Not considered	Accuracy = 0.78 Sensitivity = 0.53 Specificity = 0.80 kappa = 0.13 AUC = 0.72	Yes	External - independent dataset (ToxCast) + internal 5-fold CV	117 (actives) 1968 (inactives) 203 approved drugs, 353 agrochemical compounds, 35 carcinogenous or mutagens	Fulfilled	Fulfilled	Fulfilled	Fulfilled	Fulfilled	Not fulfilled	Fulfilled	Fulfilled	Fulfilled	Fulfilled
22	Mohamed Diwan M. AbdulHameed, Danielle L. Ippolito, and Anders Wallqvist	Predicting Rat and Human Pregnane X Receptor Activators Using Bayesian Classification Models	2016	https://doi.org/10.1021/acs.chemrestox.6b00227	Activation of Pregnane-X (PXR) receptor	PXR activation	drugs, agrochemicals, carcinogenous or mutagens	OTHER	2079	rat PXR	PubChem	fingerprint + physiochemical descriptors	DES8+FPFP4	12	Pipeline Pilot, version 9.2	None	Qualitative	Bayesian classifier	Not considered	Accuracy = 0.79 Sensitivity = 0.68 Specificity = 0.80 kappa = 0.19 AUC = 0.78	Yes	External - independent dataset (ToxCast) + internal 5-fold CV	118 (actives) 1968 (inactives) 203 approved drugs, 353 agrochemical compounds, 35 carcinogenous or mutagens	Fulfilled	Fulfilled	Fulfilled	Fulfilled	Fulfilled	Not fulfilled	Fulfilled	Fulfilled	Fulfilled	Fulfilled
23	Mohamed Diwan M. AbdulHameed, Danielle L. Ippolito, and Anders Wallqvist	Predicting Rat and Human Pregnane X Receptor Activators Using Bayesian Classification Models	2016	https://doi.org/10.1021/acs.chemrestox.6b00227	Activation of Pregnane-X (PXR) receptor	PXR activation	drugs, agrochemicals, carcinogenous or mutagens	OTHER	2079	rat PXR	PubChem	fingerprint	LPFP4	4	Pipeline Pilot, version 9.2	None	Qualitative	Bayesian classifier	Not considered	Accuracy = 0.86 Sensitivity = 0.46 Specificity = 0.89 kappa = 0.20 AUC = 0.72	Yes	External - independent dataset (ToxCast) + internal 5-fold CV	119 (actives) 1968 (inactives) 203 approved drugs, 353 agrochemical compounds, 35 carcinogenous or mutagens	Fulfilled	Fulfilled	Fulfilled	Fulfilled	Fulfilled	Not fulfilled	Fulfilled	Fulfilled	Fulfilled	Fulfilled
24	Mohamed Diwan M. AbdulHameed, Danielle L. Ippolito, and Anders Wallqvist	Predicting Rat and Human Pregnane X Receptor Activators Using Bayesian Classification Models	2016	https://doi.org/10.1021/acs.chemrestox.6b00227	Activation of Pregnane-X (PXR) receptor	PXR activation	drugs, agrochemicals, carcinogenous or mutagens	OTHER	2079	rat PXR	PubChem	fingerprint + physiochemical descriptors	DES8+LPFP4	12	Pipeline Pilot, version 9.2	None	Qualitative	Bayesian classifier	Not considered	Accuracy = 0.83 Sensitivity = 0.53 Specificity = 0.85 kappa = 0.18 AUC = 0.76	Yes	External - independent dataset (ToxCast) + internal 5-fold CV	120 (actives) 1968 (inactives) 203 approved drugs, 353 agrochemical compounds, 35 carcinogenous or mutagens	Fulfilled	Fulfilled	Fulfilled	Fulfilled	Fulfilled	Not fulfilled	Fulfilled	Fulfilled	Fulfilled	Fulfilled
25	Mohamed Diwan M. AbdulHameed, Danielle L. Ippolito, and Anders Wallqvist	Predicting Rat and Human Pregnane X Receptor Activators Using Bayesian Classification Models	2016	https://doi.org/10.1021/acs.chemrestox.6b00227	Activation of Pregnane-X (PXR) receptor	PXR activation	drugs, agrochemicals, carcinogenous or mutagens	OTHER	1830	human PXR	PubChem	fingerprint	FCFP4	4	Pipeline Pilot, version 9.2	None	Qualitative	Bayesian classifier	Weight of evidence	Accuracy = 0.83 Sensitivity = 0.51 Specificity = 0.86 kappa = 0.28 AUC = 0.74	Yes	External - independent dataset (ToxCast) + internal 5-fold CV	121 (actives) 1968 (inactives) 203 approved drugs, 353 agrochemical compounds, 35 carcinogenous or mutagens	Fulfilled	Fulfilled	Fulfilled	Fulfilled	Fulfilled	Not fulfilled	Fulfilled	Fulfilled	Fulfilled	Fulfilled
26	Mohamed Diwan M. AbdulHameed, Danielle L. Ippolito, and Anders Wallqvist	Predicting Rat and Human Pregnane X Receptor Activators Using Bayesian Classification Models	2016	https://doi.org/10.1021/acs.chemrestox.6b00227	Activation of Pregnane-X (PXR) receptor	PXR activation	drugs, agrochemicals, carcinogenous or mutagens	OTHER	1830	human PXR	PubChem	fingerprint + physiochemical descriptors	DES8+FCFP4	12	Pipeline Pilot, version 9.2	None	Qualitative	Bayesian classifier	Not considered	Accuracy = 0.81 Sensitivity = 0.74 Specificity = 0.82 kappa = 0.34 AUC = 0.88	Yes	External - independent dataset (ToxCast) + internal 5-fold CV	122 (actives) 1968 (inactives) 203 approved drugs, 353 agrochemical compounds, 35 carcinogenous or mutagens	Fulfilled	Fulfilled	Fulfilled	Fulfilled	Fulfilled	Not fulfilled	Fulfilled	Fulfilled	Fulfilled	Fulfilled
27	Mohamed Diwan M. AbdulHameed, Danielle L. Ippolito, and Anders Wallqvist	Predicting Rat and Human Pregnane X Receptor Activators Using Bayesian Classification Models	2016	https://doi.org/10.1021/acs.chemrestox.6b00227	Activation of Pregnane-X (PXR) receptor	PXR activation	drugs, agrochemicals, carcinogenous or mutagens	OTHER	1830	human PXR	PubChem	fingerprint	LCFP8	8	Pipeline Pilot, version 9.2	None	Qualitative	Bayesian classifier	Not considered	Accuracy = 0.82 Sensitivity = 0.56 Specificity = 0.84 kappa = 0.28 AUC = 0.76	Yes	External - independent dataset (ToxCast) + internal 5-fold CV	123 (actives) 1968 (inactives) 203 approved drugs, 353 agrochemical compounds, 35 carcinogenous or mutagens	Fulfilled	Fulfilled	Fulfilled	Fulfilled	Fulfilled	Not fulfilled	Fulfilled	Fulfilled	Fulfilled	Fulfilled
28	Mohamed Diwan M. AbdulHameed, Danielle L. Ippolito, and Anders Wallqvist	Predicting Rat and Human Pregnane X Receptor Activators Using Bayesian Classification Models	2016	https://doi.org/10.1021/acs.chemrestox.6b00227	Activation of Pregnane-X (PXR) receptor	PXR activation	drugs, agrochemicals, carcinogenous or mutagens	OTHER	1830	human PXR	PubChem	fingerprint + physiochemical descriptors	DES8+LCFP4	12	Pipeline Pilot, version 9.2	None	Qualitative	Bayesian classifier	Not considered	Accuracy = 0.81 Sensitivity = 0.79 Specificity = 0.81 kappa = 0.37 AUC = 0.89	Yes	External - independent dataset (ToxCast) + internal 5-fold CV	124 (actives) 1968 (inactives) 203 approved drugs, 353 agrochemical compounds, 35 carcinogenous or mutagens	Fulfilled	Fulfilled	Fulfilled	Fulfilled	Fulfilled	Not fulfilled	Fulfilled	Fulfilled	Fulfilled	Fulfilled
29	Mohamed Diwan M. AbdulHameed, Danielle L. Ippolito, and Anders Wallqvist	Predicting Rat and Human Pregnane X Receptor Activators Using Bayesian Classification Models	2016	https://doi.org/10.1021/acs.chemrestox.6b00227	Activation of Pregnane-X (PXR) receptor	PXR activation	drugs, agrochemicals, carcinogenous or mutagens	OTHER	1830	human PXR	PubChem	fingerprint	EPFP4	4	Pipeline Pilot, version 9.2	None	Qualitative	Bayesian classifier	Not considered	Accuracy = 0.79 Sensitivity = 0.44 Specificity = 0.83 kappa = 0.19 AUC = 0.69	Yes	External - independent dataset (ToxCast) + internal 5-fold CV	125 (actives) 1968 (inactives) 203 approved drugs, 353 agrochemical compounds, 35 carcinogenous or mutagens	Fulfilled	Fulfilled	Fulfilled	Fulfilled	Fulfilled	Not fulfilled	Fulfilled	Fulfilled	Fulfilled	Fulfilled
30	Mohamed Diwan M. AbdulHameed, Danielle L. Ippolito, and Anders Wallqvist	Predicting Rat and Human Pregnane X Receptor Activators Using Bayesian Classification Models	2016	https://doi.org/10.1021/acs.chemrestox.6b00227	Activation of Pregnane-X (PXR) receptor	PXR activation	drugs, agrochemicals, carcinogenous or mutagens	OTHER	1830	human PXR	PubChem	fingerprint + physiochemical descriptors	DES8+EPFP4	12	Pipeline Pilot, version 9.2	None	Qualitative	Bayesian classifier	Weight of evidence	Accuracy = 0.77 Sensitivity = 0.68 Specificity = 0.78 kappa = 0.27 AUC = 0.79	Yes	External - independent dataset (ToxCast) + internal 5-fold CV	126 (actives) 1968 (inactives) 203 approved drugs, 353 agrochemical compounds, 35 carcinogenous or mutagens	Fulfilled	Fulfilled	Fulfilled	Fulfilled	Fulfilled	Not fulfilled	Fulfilled	Fulfilled	Fulfilled	Fulfilled
31	Mohamed Diwan M. AbdulHameed, Danielle L. Ippolito, and Anders Wallqvist	Predicting Rat and Human Pregnane X Receptor Activators Using Bayesian Classification Models	2016	https://doi.org/10.1021/acs.chemrestox.6b00227	Activation of Pregnane-X (PXR) receptor	PXR activation	drugs, agrochemicals, carcinogenous or mutagens	OTHER	1830	human PXR	PubChem	fingerprint	FPFP4	4	Pipeline Pilot, version 9.2	None	Qualitative	Bayesian classifier	Not considered	Accuracy = 0.82 Sensitivity = 0.50 Specificity = 0.86 kappa = 0.26 AUC = 0.70	Yes	External - independent dataset (ToxCast) + internal 5-fold CV	127 (actives) 1968 (inactives) 203 approved drugs, 353 agrochemical compounds, 35 carcinogenous or mutagens	Fulfilled	Fulfilled	Fulfilled	Fulfilled	Fulfilled	Not fulfilled	Fulfilled	Fulfilled	Fulfilled	Fulfilled
32	Mohamed Diwan M. AbdulHameed, Danielle L. Ippolito, and Anders Wallqvist	Predicting Rat and Human Pregnane X Receptor Activators Using Bayesian Classification Models	2016	https://doi.org/10.1021/acs.chemrestox.6b00227	Activation of Pregnane-X (PXR) receptor	PXR activation	drugs, agrochemicals, carcinogenous or mutagens	OTHER	1830	human PXR	PubChem	fingerprint + physiochemical descriptors	DES8+FPFP4	12	Pipeline Pilot, version 9.2	None	Qualitative	Bayesian classifier	Not considered	Accuracy = 0.79 Sensitivity =0.68 Specificity = 0.80 kappa = 0.28 AUC = 0.78	Yes	External - independent dataset (ToxCast) + internal 5-fold CV	128 (actives) 1968 (inactives) 203 approved drugs, 353 agrochemical compounds, 35 carcinogenous or mutagens	Fulfilled	Fulfilled	Fulfilled	Fulfilled	Fulfilled	Not fulfilled	Fulfilled	Fulfilled	Fulfilled	Fulfilled
33	Mohamed Diwan M. AbdulHameed, Danielle L. Ippolito, and Anders Wallqvist	Predicting Rat and Human Pregnane X Receptor Activators Using Bayesian Classification Models	2016	https://doi.org/10.1021/acs.chemrestox.6b00227	Activation of Pregnane-X (PXR) receptor	PXR activation	drugs, agrochemicals, carcinogenous or mutagens	OTHER	1830	human PXR	PubChem	fingerprint	LPFP4	4	Pipeline Pilot, version 9.2	None	Qualitative	Bayesian classifier	Not considered	Accuracy = 0.84 Sensitivity = 0.45 Specificity = 0.88 kappa = 0.27 AUC = 0.70	Yes	External - independent dataset (ToxCast) + internal 5-fold CV	129 (actives) 1968 (inactives) 203 approved drugs, 353 agrochemical compounds, 35 carcinogenous or mutagens	Fulfilled	Fulfilled	Fulfilled	Fulfilled	Fulfilled	Not fulfilled	Fulfilled	Fulfilled	Fulfilled	Fulfilled
34	Mohamed Diwan M. AbdulHameed, Danielle L. Ippolito, and Anders Wallqvist	Predicting Rat and Human Pregnane X Receptor Activators Using Bayesian Classification Models	2016	https://doi.org/10.1021/acs.chemrestox.6b00227	Activation of Pregnane-X (PXR) receptor	PXR activation	drugs, agrochemicals, carcinogenous or mutagens	OTHER	1830	human PXR	PubChem	fingerprint + physiochemical descriptors	DES8+LPFP4	12	Pipeline Pilot, version 9.2	None	Qualitative	Bayesian classifier	Not considered	Accuracy = 0.82 Sensitivity = 0.56 Specificity = 0.85 kappa = 0.28 AUC = 0.76	Yes	External - independent dataset (ToxCast) + internal 5-fold CV	130 (actives) 1968 (inactives) 203 approved drugs, 353 agrochemical compounds, 35 carcinogenous or mutagens	Fulfilled	Fulfilled	Fulfilled	Fulfilled	Fulfilled	Not fulfilled	Fulfilled	Fulfilled	Fulfilled	Fulfilled
35	Yi-ming ZHANG (张一鸣), Mei-jia CHANG (常美佳2, Xu-shu YANG (杨旭曙), Xiao HAN (韩 晓)	In Silico Investigation of Agonist Activity of a Structurally Diverse Set of Drugs to hPXR Using HM-BSM and HM-PNN	2016	10.1007/s11596-016-1609-4	Activation of Pregnane-X (PXR) receptor	–LogEC50	diverse drug compounds	OTHER	24	human PXR	Literature: "Xiao L, Nickbarg E, Wang W, et al. Evaluation of in vitro PXR-based assays and in silico modeling approaches for understanding the binding of a structurally diverse set of drugs to PXR. Biochem Pharmacol, 2011,81(5):669-679"	2D/3D	RCI, Ed, RNCG, RDF040m	4	physicochemical descriptors and Dragon descriptors	Tripos force field	Quantitative	Heuristic Method (HM)- Best Subset Modeling (BSM)	Weight of evidence	R2 = 0.881, RMSEE = 0.29, q2(LLO) = 0.797, RMSEP = 0.38, F=35.217 –LogEC50=0.1604RCI–0.3724RNCG+0.4172 Ed+0.3151RDF040m	No	Internal LOO + internal hold-out (“q²_EXT”)	The best one	Fulfilled	Fulfilled	Fulfilled	Fulfilled	Fulfilled	Not fulfilled	Fulfilled	Fulfilled	Fulfilled	Fulfilled
36	Akash Khandelwal, Matthew D. Krasowski, Erica J. Reschly, Michael W. Sinz, Peter W. Swaan, and Sean Ekins	Machine Learning Methods and Docking for Predicting Human Pregnane X Receptor Activation	2008	https://doi.org/10.1021/tx800102e	Activation of Pregnane-X (PXR) receptor	PXR activation	PXR activators (train = 177, test = 145: activators - 82, nonactivators = 63 )	OTHER	322	human PXR	PubChem, ChemSpider, SYBYL	3D (86)	not provided	86	VolSurf 4.0 (implemented in SYBYL)	Tripos force field and Gasteiger-Hu ̈ckel charges with a distance-dependent dielectric constant and conjugate gradient method with a convergence criterion of 0.001 kcal/mol	Qualitative	Random Forest	Weight of evidence	Train: %SE = 82.65, % SP = 62.02, %Q = 73.45, C = 0.459 Test: %SE = 64.63, % SP = 66.67, %Q = 65.52, C = 0.310	No	Internal hold-out (train/test split)		Fulfilled	Fulfilled	Fulfilled	Fulfilled	Fulfilled	Not fulfilled	Not fulfilled	Fulfilled	Fulfilled	Not fulfilled
37	Akash Khandelwal, Matthew D. Krasowski, Erica J. Reschly, Michael W. Sinz, Peter W. Swaan, and Sean Ekins	Machine Learning Methods and Docking for Predicting Human Pregnane X Receptor Activation	2008	https://doi.org/10.1021/tx800102e	Activation of Pregnane-X (PXR) receptor	PXR activation	PXR activators (train = 177, test = 145: activators - 82, nonactivators = 63 )	OTHER	322	human PXR	PubChem, ChemSpider, SYBYL	3D (86)	not provided	86	VolSurf 4.0 (implemented in SYBYL)	Tripos force field and Gasteiger-Hu ̈ckel charges with a distance-dependent dielectric constant and conjugate gradient method with a convergence criterion of 0.001 kcal/mol	Qualitative	Support Vector Machine	Weight of evidence	Train: %SE = 98.98, % SP = 88.61, %Q = 94.35, C = 0.888 Test: %SE = 68.29, % SP = 65.08, %Q = 66.9, C = 0.332	No	Internal hold-out (train/test split)		Fulfilled	Fulfilled	Fulfilled	Fulfilled	Fulfilled	Not fulfilled	Not fulfilled	Fulfilled	Fulfilled	Not fulfilled
38	Yi-ming ZHANG (张一鸣), Mei-jia CHANG (常美佳2, Xu-shu YANG (杨旭曙), Xiao HAN (韩 晓)	In Silico Investigation of Agonist Activity of a Structurally Diverse Set of Drugs to hPXR Using HM-BSM and HM-PNN	2016	10.1007/s11596-016-1609-4	Activation of Pregnane-X (PXR) receptor	–LogEC50	diverse drug compounds	OTHER	24	human PXR	Literature: "Xiao L, Nickbarg E, Wang W, et al. Evaluation of in vitro PXR-based assays and in silico modeling approaches for understanding the binding of a structurally diverse set of drugs to PXR. Biochem Pharmacol, 2011,81(5):669-679"	2D/3D	RCI, Ed, RNCG, MWC10, MATS6v	5	physicochemical descriptors and Dragon descriptors	Tripos force field	Quantitative	Heuristic Method (HM)- Best Subset Modeling (BSM)	Weight of evidence	R2 = 0.879, RMSEE = 0.29, q2(LLO) = 0.778, RMSEP - 0.41	No	Internal LOO cross-validation: q²(LLO)		Fulfilled	Fulfilled	Fulfilled	Fulfilled	Fulfilled	Not fulfilled	Fulfilled	Fulfilled	Fulfilled	Fulfilled
39	Ruiqiu Zhang, Bailun Wang, Ling Li, Shengjie Li, Huizhu Guo, Pei Zhang, Yuqing Hua, Xueyan Cui, Yan Li, Yan Mu, Xin Huang, Xiao Li,	Modeling and insights into the structural characteristics of endocrine-disrupting chemicals	2023	https://doi.org/10.1016/j.ecoenv.2023.115251.	Activation of Pregnane-X (PXR) receptor	binding potency (the EC20 and EC50 values of a chemical compared with 20% and 50% activation of the PXR by rifampicin binding were employed to scale the binding potency) chemicals with EC20 >30 μM or EC50 >100 μM toward the PXR were classified as inactive	Endocrine disrupting chemicals	OTHER	2367	human PXR	from the report of (Yin et al., 2017) (including Binding DB Dataset, and PubChem BioAssay database	physicochemical (8)	molecular weight (MW); molecular polar surface area (MPSA)’ AlogP; molecular solubility (LogS); the number of hydrogen bond acceptors (nHAcc) and donors (nHDon); the number of rotatable bonds (nRotB); and the number of aromatic rings (nAR)	8	PaDEL-Descriptor	None	Qualitative	Random Forest	Weight of evidence	Q(%) = 77.36, SE(%) = 81.52, SP(%) = 76.90, BAC(%) = 79.21, MCC = 0.38, AUC = 0.84	No	Internal hold-out (validation set)	accuracy (ACC), sensibility (SE), specificity (SP), balanced accuracy (BAC), and Matthews correlation coefficient (MCC) ACC = (TP+TN)/(TP+FN+TN+FP) SE = TP/(TP+FN), SP = TN/(TN+FP), BAC = (SE+SP)/2 MCC = (TP*TN-FP*FN)/(sqrt((TP+FP)(TP+FN)(TN+FP)(TN+FN))	Fulfilled	Fulfilled	Fulfilled	Fulfilled	Fulfilled	Fulfilled	Fulfilled	Fulfilled	Fulfilled	Fulfilled
40	Ruiqiu Zhang, Bailun Wang, Ling Li, Shengjie Li, Huizhu Guo, Pei Zhang, Yuqing Hua, Xueyan Cui, Yan Li, Yan Mu, Xin Huang, Xiao Li,	Modeling and insights into the structural characteristics of endocrine-disrupting chemicals	2023	https://doi.org/10.1016/j.ecoenv.2023.115251.	Activation of Pregnane-X (PXR) receptor	binding potency (the EC20 and EC50 values of a chemical compared with 20% and 50% activation of the PXR by rifampicin binding were employed to scale the binding potency) chemicals with EC20 >30 μM or EC50 >100 μM toward the PXR were classified as inactive	Endocrine disrupting chemicals	OTHER	2367	human PXR	from the report of (Yin et al., 2017) (including Binding DB Dataset, and PubChem BioAssay database	physicochemical (8)	molecular weight (MW); molecular polar surface area (MPSA)’ AlogP; molecular solubility (LogS); the number of hydrogen bond acceptors (nHAcc) and donors (nHDon); the number of rotatable bonds (nRotB); and the number of aromatic rings (nAR)	8	PaDEL-Descriptor	None	Qualitative	Random Forest	Weight of evidence	Q(%) = 76.50, SE(%) = 79.35, SP(%) = 76.19, BAC(%) = 77.77, MCC = 0.36, AUC = 0.84	No	Internal hold-out (validation set)		Fulfilled	Fulfilled	Fulfilled	Fulfilled	Fulfilled	Fulfilled	Fulfilled	Fulfilled	Fulfilled	Fulfilled
41	Ruiqiu Zhang, Bailun Wang, Ling Li, Shengjie Li, Huizhu Guo, Pei Zhang, Yuqing Hua, Xueyan Cui, Yan Li, Yan Mu, Xin Huang, Xiao Li,	Modeling and insights into the structural characteristics of endocrine-disrupting chemicals	2023	https://doi.org/10.1016/j.ecoenv.2023.115251.	Activation of Pregnane-X (PXR) receptor	binding potency (the EC20 and EC50 values of a chemical compared with 20% and 50% activation of the PXR by rifampicin binding were employed to scale the binding potency) chemicals with EC20 >30 μM or EC50 >100 μM toward the PXR were classified as inactive	Endocrine disrupting chemicals	OTHER	2367	human PXR	from the report of (Yin et al., 2017) (including Binding DB Dataset, and PubChem BioAssay database	physicochemical (8)	molecular weight (MW); molecular polar surface area (MPSA)’ AlogP; molecular solubility (LogS); the number of hydrogen bond acceptors (nHAcc) and donors (nHDon); the number of rotatable bonds (nRotB); and the number of aromatic rings (nAR)	8	PaDEL-Descriptor	None	Qualitative	Random Forest	Weight of evidence	Q(%) = 77.04, SE(%) = 78.26, SP(%) = 76.90, BAC(%) = 77.58, MCC = 0.36 AUC = 0.84	No	Internal hold-out (validation set)		Fulfilled	Fulfilled	Fulfilled	Fulfilled	Fulfilled	Fulfilled	Fulfilled	Fulfilled	Fulfilled	Fulfilled
42	Ruiqiu Zhang, Bailun Wang, Ling Li, Shengjie Li, Huizhu Guo, Pei Zhang, Yuqing Hua, Xueyan Cui, Yan Li, Yan Mu, Xin Huang, Xiao Li,	Modeling and insights into the structural characteristics of endocrine-disrupting chemicals	2023	https://doi.org/10.1016/j.ecoenv.2023.115251.	Activation of Pregnane-X (PXR) receptor	binding potency (the EC20 and EC50 values of a chemical compared with 20% and 50% activation of the PXR by rifampicin binding were employed to scale the binding potency) chemicals with EC20 >30 μM or EC50 >100 μM toward the PXR were classified as inactive	Endocrine disrupting chemicals	OTHER	2367	human PXR	from the report of (Yin et al., 2017) (including Binding DB Dataset, and PubChem BioAssay database	physicochemical (8)	molecular weight (MW); molecular polar surface area (MPSA)’ AlogP; molecular solubility (LogS); the number of hydrogen bond acceptors (nHAcc) and donors (nHDon); the number of rotatable bonds (nRotB); and the number of aromatic rings (nAR)	8	PaDEL-Descriptor	None	Qualitative	Random Forest	Weight of evidence	Q(%) = 76.82, SE(%) = 78.26, SP(%) = 76.67 BAC(%) = 77.46, MCC = 0.36, AUC = 0.83	No	Internal hold-out (validation set)		Fulfilled	Fulfilled	Fulfilled	Fulfilled	Fulfilled	Fulfilled	Fulfilled	Fulfilled	Fulfilled	Fulfilled
43	Yi-ming ZHANG (张一鸣), Mei-jia CHANG (常美佳2, Xu-shu YANG (杨旭曙), Xiao HAN (韩 晓)	In Silico Investigation of Agonist Activity of a Structurally Diverse Set of Drugs to hPXR Using HM-BSM and HM-PNN	2016	10.1007/s11596-016-1609-4	Activation of Pregnane-X (PXR) receptor	–LogEC50	diverse drug compounds	OTHER	24	human PXR	Literature: "Xiao L, Nickbarg E, Wang W, et al. Evaluation of in vitro PXR-based assays and in silico modeling approaches for understanding the binding of a structurally diverse set of drugs to PXR. Biochem Pharmacol, 2011,81(5):669-679"	2D/3D	PC2 (VEA1, BEHm4, BEL m1)	3	physicochemical descriptors and Dragon descriptors	Tripos force field	Quantitative	Heuristic Method (HM)- Best Subset Modeling (BSM)	Weight of evidence	R2 = 0.650, RMSEE = 0.50, q2(LLO) = 0.590, RMSEP - 0.54	No	Internal LOO cross-validation		Fulfilled	Fulfilled	Fulfilled	Fulfilled	Fulfilled	Not fulfilled	Fulfilled	Fulfilled	Fulfilled	Fulfilled
44	Yi-ming ZHANG (张一鸣), Mei-jia CHANG (常美佳2, Xu-shu YANG (杨旭曙), Xiao HAN (韩 晓)	In Silico Investigation of Agonist Activity of a Structurally Diverse Set of Drugs to hPXR Using HM-BSM and HM-PNN	2016	10.1007/s11596-016-1609-4	Activation of Pregnane-X (PXR) receptor	–LogEC50	diverse drug compounds	OTHER	24	human PXR	Literature: "Xiao L, Nickbarg E, Wang W, et al. Evaluation of in vitro PXR-based assays and in silico modeling approaches for understanding the binding of a structurally diverse set of drugs to PXR. Biochem Pharmacol, 2011,81(5):669-679"	2D/3D	PC1(Ed, JGI5), PC2 (VEA1, BEHm4, BEL m1)	2+3	physicochemical descriptors and Dragon descriptors	Tripos force field	Quantitative	Heuristic Method (HM)- Best Subset Modeling (BSM)	Weight of evidence	R2 = 0.882, RMSEE = 0.29, q2(LLO) = 0.859, RMSEP - 0.32 –LogEC50=0.5185PC1+0.6130PC2 (–LogEC50=1.65*Ed*JGI5+0.151*VEA1*BEHm4*BEL m1)	No	Internal LOO cross-validation	The best one	Fulfilled	Fulfilled	Fulfilled	Fulfilled	Fulfilled	Not fulfilled	Fulfilled	Fulfilled	Fulfilled	Fulfilled
45	Sandhya Kortagere, Dmitriy Chekmarev, William J. Welsh & Sean Ekins	Hybrid Scoring and Classification Approaches to Predict Human Pregnane X Receptor Activators	2008	https://doi.org/10.1007/s11095-008-9809-7	Activation of Pregnane-X (PXR) receptor	PXR activation	PXR activators (EC50< 100 μM)and non-activators (EC50>100 μM) Training (168): activators (93), non-activators (75) Test (130): activators (71), non-activators (59)	OTHER	298	human PXR	data published by Ung et al. (C. Y. Ung, H. Li, C.W. Yap, and Y. Z. Chen. In silico prediction of pregnane X receptor activators by machine learning approaches. Mol. Pharmacol. 71:158–168 (2007).)	shape and size	volume, weight, KierA1-A3, Kier1-3, number of rotatable bonds, number of rings and KierFlex, logP, topological polar surface area (TPSA), logS, Lipinksi donor (lip_don), Lipinski acceptor (lip_acc), number of N atoms, and number of O atoms) , shape based descriptor method called Shape Signatures,	20	Molecular Operating Environment (MOE)	CORINA	Qualitative	Support Vector Machine	Weight of evidence	Training 1DSS + MOE: C=0.531, QLN =77% QCV=81%; Test MOE: C=0.464, QLN =74% QCV=78%; Combined MOE: C=0.466, QLN =74% QCV=77%	Yes	External (independent literature test set)	Additional software: LIBSVM (C-SVM)	Fulfilled	Fulfilled	Fulfilled	Fulfilled	Fulfilled	Not fulfilled	Not fulfilled	Fulfilled	Fulfilled	Fulfilled
46	Sandhya Kortagere, Dmitriy Chekmarev, William J. Welsh & Sean Ekins	Hybrid Scoring and Classification Approaches to Predict Human Pregnane X Receptor Activators	2008	https://doi.org/10.1007/s11095-008-9809-7	Activation of Pregnane-X (PXR) receptor	PXR activation	PXR activators (EC50< 100 μM)and non-activators (EC50>100 μM) Training (168): activators (93), non-activators (75) Test (130): activators (71), non-activators (59)	OTHER	298	human PXR	data published by Ung et al. (C. Y. Ung, H. Li, C.W. Yap, and Y. Z. Chen. In silico prediction of pregnane X receptor activators by machine learning approaches. Mol. Pharmacol. 71:158–168 (2007).)	shape and size	volume, weight, KierA1-A3, Kier1-3, number of rotatable bonds, number of rings and KierFlex, logP, topological polar surface area (TPSA), logS, Lipinksi donor (lip_don), Lipinski acceptor (lip_acc), number of N atoms, and number of O atoms) , shape based descriptor method called Shape Signatures,	20	Molecular Operating Environment (MOE)	CORINA	Qualitative	Support Vector Machine	Weight of evidence	Training 2DSS + MOE: C=0.431, QLN QCV=75%,; Test 2DSS + MOE: C=0.370, QLN =69% QCV=73%; Combined 1DSS + MOE: C=0.413, QLN =71% QCV=73%	Yes	External (independent literature test set)	Additional software: LIBSVM (C-SVM)	Fulfilled	Fulfilled	Fulfilled	Fulfilled	Fulfilled	Not fulfilled	Not fulfilled	Fulfilled	Fulfilled	Fulfilled
47	Sandhya Kortagere, Dmitriy Chekmarev, William J. Welsh & Sean Ekins	Hybrid Scoring and Classification Approaches to Predict Human Pregnane X Receptor Activators	2008	https://doi.org/10.1007/s11095-008-9809-7	Activation of Pregnane-X (PXR) receptor	PXR activation	PXR activators (EC50< 100 μM)and non-activators (EC50>100 μM) Training (168): activators (93), non-activators (75) Test (130): activators (71), non-activators (59)	OTHER	298	human PXR	data published by Ung et al. (C. Y. Ung, H. Li, C.W. Yap, and Y. Z. Chen. In silico prediction of pregnane X receptor activators by machine learning approaches. Mol. Pharmacol. 71:158–168 (2007).)	shape and size	volume, weight, KierA1-A3, Kier1-3, number of rotatable bonds, number of rings and KierFlex, logP, topological polar surface area (TPSA), logS, Lipinksi donor (lip_don), Lipinski acceptor (lip_acc), number of N atoms, and number of O atoms) , shape based descriptor method called Shape Signatures,	20	Molecular Operating Environment (MOE)	CORINA	Qualitative	Support Vector Machine	Weight of evidence	Training MOE: C=0.405, QLN = 71% QCV=76%; Test MOE + DOCK: C=0.327, QLN =67% QCV=72%; Combined MOE + DOCK: C=0.369, QLN =69% QCV=73%	Yes	External (independent literature test set)	Additional software: LIBSVM (C-SVM)	Fulfilled	Fulfilled	Fulfilled	Fulfilled	Fulfilled	Not fulfilled	Not fulfilled	Fulfilled	Fulfilled	Fulfilled
48	Sandhya Kortagere, Dmitriy Chekmarev, William J. Welsh & Sean Ekins	Hybrid Scoring and Classification Approaches to Predict Human Pregnane X Receptor Activators	2008	https://doi.org/10.1007/s11095-008-9809-7	Activation of Pregnane-X (PXR) receptor	PXR activation	PXR activators (EC50< 100 μM)and non-activators (EC50>100 μM) Training (168): activators (93), non-activators (75) Test (130): activators (71), non-activators (59)	OTHER	298	human PXR	data published by Ung et al. (C. Y. Ung, H. Li, C.W. Yap, and Y. Z. Chen. In silico prediction of pregnane X receptor activators by machine learning approaches. Mol. Pharmacol. 71:158–168 (2007).)	shape and size	volume, weight, KierA1-A3, Kier1-3, number of rotatable bonds, number of rings and KierFlex, logP, topological polar surface area (TPSA), logS, Lipinksi donor (lip_don), Lipinski acceptor (lip_acc), number of N atoms, and number of O atoms) , shape based descriptor method called Shape Signatures,	20	Molecular Operating Environment (MOE)	CORINA	Qualitative	Support Vector Machine	Weight of evidence	Training 1DSS: C=0.392, QLN = 70% QCV=74%; Test 2DSS: C=0.305, QLN =66% QCV=72%; Combined 2DSS + MOE: C=0.361, QLN =69% QCV=73%;	Yes	External (independent literature test set)	Additional software: LIBSVM (C-SVM)	Fulfilled	Fulfilled	Fulfilled	Fulfilled	Fulfilled	Not fulfilled	Not fulfilled	Fulfilled	Fulfilled	Fulfilled
49	Ung, C. Y., Li, H., Yap, C. W., & Chen, Y. Z.	In Silico Prediction of Pregnane X Receptor Activators by Machine Learning Approaches	2007	https://doi.org/10.1124/mol.106.027623	Activation of Pregnane-X (PXR) receptor	PXR activation	Training: 128 PXR activators; 77 PXR nonactivators 10-random divition - 9 subsets were in the training set, one in the test set TEST: 15 (in total): five herbicides (pretilachlor, metolachlor, oxadiazon, alachlor, and isoproturon), six fungicides (bupirimate, fenarimol, propiconazole, fenbuconazole, prochloraz, and imazalil), and four insecticides (toxaphene, permethrin, fipronil, and di- flubenz…	OTHER	220	human PXR	literature	molecular properties/(connectivity and shape/electrotopological state/quantum chemical properties/geometrical properites	18 (simple molecular properties); 28 (connectivity and shape); 97 (electrotopological state); 31 (quantum chemical properties); 25 (geometrical properites)	199	3D structures computed by own designed molecular descriptor computing program of authors	3D structures computed by own designed molecular descriptor computing program of authors	Qualitative	k-Nearest Neighbor	Weight of evidence	SE(%) = 80.6, SP(%) = 62.4, Q(%) = 72.5, C = 0.448	No	Internal 10-fold CV (plus a small “new compounds” check)	ChemDraw and DS. Viewer-Pro 5.0 for generating 2D and 3D structures; 10 subsets generated approximately equal size RFE method for feature selection	Fulfilled	Fulfilled	Fulfilled	Fulfilled	Fulfilled	Not fulfilled	Not fulfilled	Fulfilled	Fulfilled	Fulfilled
50	C. Y. Ung, H. Li, C. W. Yap, and Y. Z. Chen	In Silico Prediction of Pregnane X Receptor Activators by Machine Learning Approaches	2007	https://doi.org/10.1124/mol.106.027623	Activation of Pregnane-X (PXR) receptor	PXR activation	Training: 128 PXR activators; 77 PXR nonactivators 10-random divition - 9 subsets were in the training set, one in the test set TEST: 15 (in total): five herbicides (pretilachlor, metolachlor, oxadiazon, alachlor, and isoproturon), six fungicides (bupirimate, fenarimol, propiconazole, fenbuconazole, prochloraz, and imazalil), and four insecticides (toxaphene, permethrin, fipronil, and di- flubenz…	OTHER	220	human PXR	literature	molecular properties/(connectivity and shape/electrotopological state/quantum chemical properties/geometrical properites	18 (simple molecular properties); 28 (connectivity and shape); 97 (electrotopological state); 31 (quantum chemical properties); 25 (geometrical properites)	83	RFE method from the 199 molecular descriptors	3D structures computed by own designed molecular descriptor computing program of authors	Qualitative	k-Nearest Neighbor	Weight of evidence	SE(%) =80.8 , SP(%) = 67.7 , Q(%) = 75.0 , C = 0.499	No	Internal 10-fold CV (plus a small “new compounds” check)	ChemDraw and DS. Viewer-Pro 5.0 for generating 2D and 3D structures; 10 subsets generated approximately equal size RFE method for feature selection All the selected descriptors available in the Supplementary materials, but no access provided	Fulfilled	Fulfilled	Fulfilled	Fulfilled	Fulfilled	Not fulfilled	Not fulfilled	Fulfilled	Fulfilled	Fulfilled
51	C. Y. Ung, H. Li, C. W. Yap, and Y. Z. Chen	In Silico Prediction of Pregnane X Receptor Activators by Machine Learning Approaches	2007	https://doi.org/10.1124/mol.106.027623	Activation of Pregnane-X (PXR) receptor	PXR activation	Training: 128 PXR activators; 77 PXR nonactivators 10-random divition - 9 subsets were in the training set, one in the test set TEST: 15 (in total): five herbicides (pretilachlor, metolachlor, oxadiazon, alachlor, and isoproturon), six fungicides (bupirimate, fenarimol, propiconazole, fenbuconazole, prochloraz, and imazalil), and four insecticides (toxaphene, permethrin, fipronil, and di- flubenz…	OTHER	220	human PXR	literature	molecular properties/(connectivity and shape/electrotopological state/quantum chemical properties/geometrical properites	18 (simple molecular properties); 28 (connectivity and shape); 97 (electrotopological state); 31 (quantum chemical properties); 25 (geometrical properites)	199	3D structures computed by own designed molecular descriptor computing program of authors	3D structures computed by own designed molecular descriptor computing program of authors	Qualitative	Probabilistic Neural Network	Weight of evidence	SE(%) = 80.7, SP(%) = 63.8, Q(%) = 73.2, C = 0.461	No	Internal 10-fold CV (plus a small “new compounds” check)	ChemDraw and DS. Viewer-Pro 5.0 for generating 2D and 3D structures; 10 subsets generated approximately equal size RFE method for feature selection	Fulfilled	Fulfilled	Fulfilled	Fulfilled	Fulfilled	Not fulfilled	Not fulfilled	Fulfilled	Fulfilled	Fulfilled
52	C. Y. Ung, H. Li, C. W. Yap, and Y. Z. Chen	In Silico Prediction of Pregnane X Receptor Activators by Machine Learning Approaches	2007	https://doi.org/10.1124/mol.106.027623	Activation of Pregnane-X (PXR) receptor	PXR activation	Training: 128 PXR activators; 77 PXR nonactivators 10-random divition - 9 subsets were in the training set, one in the test set TEST: 15 (in total): five herbicides (pretilachlor, metolachlor, oxadiazon, alachlor, and isoproturon), six fungicides (bupirimate, fenarimol, propiconazole, fenbuconazole, prochloraz, and imazalil), and four insecticides (toxaphene, permethrin, fipronil, and di- flubenz…	OTHER	220	human PXR	literature	molecular properties/(connectivity and shape/electrotopological state/quantum chemical properties/geometrical properites	18 (simple molecular properties); 28 (connectivity and shape); 97 (electrotopological state); 31 (quantum chemical properties); 25 (geometrical properites)	83	RFE method from the 199 molecular descriptors	3D structures computed by own designed molecular descriptor computing program of authors	Qualitative	Probabilistic Neural Network	Weight of evidence	SE(%) = 85.0 , SP(%) = 68.7 , Q(%) = 77.7, C = 0.559	No	Internal 10-fold CV (plus a small “new compounds” check)	ChemDraw and DS. Viewer-Pro 5.0 for generating 2D and 3D structures; 10 subsets generated approximately equal size RFE method for feature selection All the selected descriptors available in the Supplementary materials, but no access provided	Fulfilled	Fulfilled	Fulfilled	Fulfilled	Fulfilled	Not fulfilled	Not fulfilled	Fulfilled	Fulfilled	Fulfilled
53	C. Y. Ung, H. Li, C. W. Yap, and Y. Z. Chen	In Silico Prediction of Pregnane X Receptor Activators by Machine Learning Approaches	2007	https://doi.org/10.1124/mol.106.027623	Activation of Pregnane-X (PXR) receptor	PXR activation	Training: 128 PXR activators; 77 PXR nonactivators 10-random divition - 9 subsets were in the training set, one in the test set TEST: 15 (in total): five herbicides (pretilachlor, metolachlor, oxadiazon, alachlor, and isoproturon), six fungicides (bupirimate, fenarimol, propiconazole, fenbuconazole, prochloraz, and imazalil), and four insecticides (toxaphene, permethrin, fipronil, and di- flubenz…	OTHER	220	human PXR	literature	molecular properties/(connectivity and shape/electrotopological state/quantum chemical properties/geometrical properites	18 (simple molecular properties); 28 (connectivity and shape); 97 (electrotopological state); 31 (quantum chemical properties); 25 (geometrical properites)	199	3D structures computed by own designed molecular descriptor computing program of authors	3D structures computed by own designed molecular descriptor computing program of authors	Qualitative	Support Vector Machine	Weight of evidence	SE(%) = 77.8, SP(%) = 71.4, Q(%) = 74.9, C = 0.504	No	Internal 10-fold CV (plus a small “new compounds” check)	ChemDraw and DS. Viewer-Pro 5.0 for generating 2D and 3D structures; 10 subsets generated approximately equal size RFE method for feature selection	Fulfilled	Fulfilled	Fulfilled	Fulfilled	Fulfilled	Not fulfilled	Not fulfilled	Fulfilled	Fulfilled	Fulfilled
54	C. Y. Ung, H. Li, C. W. Yap, and Y. Z. Chen	In Silico Prediction of Pregnane X Receptor Activators by Machine Learning Approaches	2007	https://doi.org/10.1124/mol.106.027623	Activation of Pregnane-X (PXR) receptor	PXR activation	Training: 128 PXR activators; 77 PXR nonactivators 10-random divition - 9 subsets were in the training set, one in the test set TEST: 15 (in total): five herbicides (pretilachlor, metolachlor, oxadiazon, alachlor, and isoproturon), six fungicides (bupirimate, fenarimol, propiconazole, fenbuconazole, prochloraz, and imazalil), and four insecticides (toxaphene, permethrin, fipronil, and di- flubenz…	OTHER	220	human PXR	literature	molecular properties/(connectivity and shape/electrotopological state/quantum chemical properties/geometrical properites	18 (simple molecular properties); 28 (connectivity and shape); 97 (electrotopological state); 31 (quantum chemical properties); 25 (geometrical properites)	83	RFE method from the 199 molecular descriptors	3D structures computed by own designed molecular descriptor computing program of authors	Qualitative	Support Vector Machine	Weight of evidence	SE(%) = 84.4 , SP(%) = 73.6 , Q(%) = 79.6, C = 0.598	No	Internal 10-fold CV (plus a small “new compounds” check)	ChemDraw and DS. Viewer-Pro 5.0 for generating 2D and 3D structures; 10 subsets generated approximately equal size RFE method for feature selection All the selected descriptors available in the Supplementary materials, but no access provided	Fulfilled	Fulfilled	Fulfilled	Fulfilled	Fulfilled	Not fulfilled	Not fulfilled	Fulfilled	Fulfilled	Fulfilled
55	Yi-ming ZHANG (张一鸣), Mei-jia CHANG (常美佳2, Xu-shu YANG (杨旭曙), Xiao HAN (韩 晓)	In Silico Investigation of Agonist Activity of a Structurally Diverse Set of Drugs to hPXR Using HM-BSM and HM-PNN	2016	10.1007/s11596-016-1609-4	Activation of Pregnane-X (PXR) receptor	–LogEC50	diverse drug compounds	OTHER	24	human PXR	Literature: "Xiao L, Nickbarg E, Wang W, et al. Evaluation of in vitro PXR-based assays and in silico modeling approaches for understanding the binding of a structurally diverse set of drugs to PXR. Biochem Pharmacol, 2011,81(5):669-679"	2D/3D	PC1, PC2,PC4	3?	physicochemical descriptors and Dragon descriptors	Tripos force field	Quantitative	Heuristic Method (HM)- Best Subset Modeling (BSM)	Weight of evidence	R2 = 0.890, RMSEE = 0.28, q2(LLO) = 0.854, RMSEP - 0.33	No	Internal LOO cross-validation: q²(LLO)		Fulfilled	Fulfilled	Fulfilled	Fulfilled	Fulfilled	Not fulfilled	Fulfilled	Fulfilled	Fulfilled	Fulfilled
56	Yi-Ming Zhang, Tao Wang, Xu-Shu Yang	An in vitro and in silico investigation of human pregnane X receptor agonistic activity of poly- and perfluorinated compounds using the heuristic method–best subset and comparative similarity indices analysis	2019	https://doi.org/10.1016/j.chemosphere.2019.124789	Activation of Pregnane-X (PXR) receptor	-Log EC50	PFAS	PFAS	48	human PXR	Zhang et al. (2017), literature	Mp (Constitutional indices) Mor23p (3D-MoRSE descriptors) E2m, E3m (WHIM descriptors) qnmax (Charge descriptors)	Mp, Mor23p, E2m, E3m, qnmax	5	Dragon 6.0	3D structures: NCBI website Tripos force field parameters with a Powell conjugate gradient algorithm until the convergence crite- rion of 0.001 kcal/mol.Å was achieved	Quantitative	Heuristic Method combined with Best Subset Modeling HM-BSM	Weight of evidence	-logEC50 = 0.5020Mp + 0.5058Mor23p + 0.3013E2m + 0.6589E3m - 0.7456qnmax Training set: n = 18, r2 = 0.872, q2(loo) = 0.759, RMSE = 0.270 Validation set: q2(ext) = 0.972 RMSE = 0.0803	No	Internal hold-out (training/validation split)	Additional CoMSIA field combinations implemented	Fulfilled	Fulfilled	Fulfilled	Fulfilled	Fulfilled	Fulfilled	Fulfilled	Fulfilled	Fulfilled	Fulfilled
57	Hans Matter, Lennart T Anger, Clemens Giegerich, Stefan Güssregen, Gerhard Hessler, Karl-Heinz Baringhaus	Development of in silico filters to predict activation of the pregnane X receptor (PXR) by structurally diverse drug-like molecules	2012	https://doi.org/10.1016/j.bmc.2012.04.020	Activation of Pregnane-X (PXR) receptor	PXR activation	PXR activators/non-activators training set (380 molecules), a test set for validation of variable selection (25 molecules) and an external set (29 compounds)	OTHER	434	human PXR	literature (Ung et al., Lemaire et al., Xue et al., Feng et al., Gao et al. and Fotsch et al); internal databases (Aureus Database)		14 derived using MOE, 12 from Volsurf and 3 from Parasurf.	29	MOE, Volsurf and Parasurf	AM1 Hamiltonian in Mopqc6 in Mopac6 (keywords: AM1, EF)	Qualitative	Decision Tree	Weight of evidence	For training: Sensivity = 0.991 Specificity = 1.0 Precision = 1.0 F1score = 0.9955, MCC = 0.9892 For test: Sensivity = 1.0 Specificity = 1.0 Precision = 1.0 F1score = 1.0, MCC = 1.0 For external set: Sensivity = 0.9524 Specificity = 0.6250 Precision = 0.8696 F1score = 0.9091, MCC = 0.6371	Yes	External (independent external set)		Fulfilled	Fulfilled	Fulfilled	Fulfilled	Fulfilled	Fulfilled	Fulfilled	Fulfilled	Fulfilled	Fulfilled
58	Hans Matter, Lennart T Anger, Clemens Giegerich, Stefan Güssregen, Gerhard Hessler, Karl-Heinz Baringhaus	Development of in silico filters to predict activation of the pregnane X receptor (PXR) by structurally diverse drug-like molecules	2012	https://doi.org/10.1016/j.bmc.2012.04.020	Activation of Pregnane-X (PXR) receptor	PXR activation	PXR activators/non-activators training set (536 molecules), a test set for validation of variable selection (50 molecules) and an external set (50 compounds)	OTHER	636	human PXR	literature (Ung et al., Lemaire et al., Xue et al., Feng et al., Gao et al. and Fotsch et al); internal databases (Aureus Database)		9 derived using MOE, 7 from Volsurf and 5 from CATS	21	MOE, Volsurf and Parasurf	AM1 Hamiltonian in Mopqc6 in Mopac6 (keywords: AM1, EF)	Qualitative	Decision Tree	Weight of evidence	For training: Sensivity = 0.9185 Specificity = 0.8756 Precision = 0.9156 F1score = 0.9171, MCC = 0.7947 For test: Sensivity = 0.9744 Specificity = 0.9091 Precision = 0.9744 F1score = 0.9744, MCC = 0.8834 For external set: Sensivity = 0.8718 Specificity = 0.8182 Precision = 0.9444 F1score = 0.9067, MCC = 0.6366	Yes	External (independent external set)		Fulfilled	Fulfilled	Fulfilled	Fulfilled	Fulfilled	Fulfilled	Fulfilled	Fulfilled	Fulfilled	Fulfilled
59	Akash Khandelwal, Matthew D. Krasowski, Erica J. Reschly, Michael W. Sinz, Peter W. Swaan, and Sean Ekins	Machine Learning Methods and Docking for Predicting Human Pregnane X Receptor Activation	2008	https://doi.org/10.1021/tx800102e	Activation of Pregnane-X (PXR) receptor	PXR activation	PXR activators (train = 177, test = 145: activators - 82, nonactivators = 63 )	OTHER	322	human PXR	PubChem, ChemSpider, SYBYL	3D (86)	not provided	86	VolSurf 4.0 (implemented in SYBYL)	Tripos force field and Gasteiger-Hu ̈ckel charges with a distance-dependent dielectric constant and conjugate gradient method with a convergence criterion of 0.001 kcal/mol	Qualitative	Logistic Regression	Weight of evidence	Train: %SE = 60.0 (45.92), % SP = 40.28 (45.57), %Q = 50.34 (45.76), C = 0.002 (-0.085) Test: %SE = 73.42 (70.73), % SP = 17.54 (25.4), %Q = 50.0 (51.03), C = -0.106 (-0.043)	Yes	External (independent, non-overlapping test set)		Fulfilled	Fulfilled	Fulfilled	Fulfilled	Fulfilled	Not fulfilled	Not fulfilled	Fulfilled	Fulfilled	Not fulfilled
60	Sheng Chen a, Nianhai He a,⇑, Wensheng Chen b, Fengjun Sun c, Luquan Li d, Rui Deng a, Ying Hu	Molecular insights into the promiscuous interaction of human pregnane X receptor (hPXR) with diverse environmental chemicals and drug compoundMolecular insights into the promiscuous interaction of human pregnane X receptor (hPXR) with diverse environmental chemicals and drug compounds	2014	http://dx.doi.org/10.1016/j.chemosphere.2013.09.084	Activation of Pregnane-X (PXR) receptor	hPXR activating capability pEC50	Diverse environmental chemicals and drug compounds	OTHER	47	human PXR	Shukla et al., 2009		Electrostatic, steric, hydrophobic	63		hybrid quantum mechanics/molecular mechanics (QM/MM) calculations	Quantitative	multiple binding mode-based Quantitative structure-activity relationship (MBMBQSAR)	Weight of evidence	R2fit: 0.774, R2cv: 0.650, R2prd: 0.716	No	Not applicable		Fulfilled	Fulfilled	Fulfilled	Fulfilled	Fulfilled	Not fulfilled	Not fulfilled	Fulfilled	Fulfilled	Fulfilled
61	YiMing, Zhang and XuShu, Yang and Cheng, Sun and LianSheng, Wang	QSAR prediction of antagonistic activity of PCBs towards human PXR by using heuristic method and best subset modeling	2012	10.1007/s11426-011-4409-5	Activation of Pregnane-X (PXR) receptor	Inhibition binding constant (Ki) of hPXR	Polychlorinated biphenyls	PCB	19	human PXR	N.A.	0D, 1D, 2D, 3D	MATS2p, RDF050p, Mor10m, ISH and R4p+	5	DRAGON 2.1 and Chemoffice 8.0	AM1 method in MOPAC module	Quantitative	Multiple linear regression	Weight of evidence	r2 = 0.873, RMSEE = 0.15, F-test = 17.845, q2LOO = 0.742, RMSEP = 0.22	No	Cross-validation		Fulfilled	Not fulfilled	Not fulfilled	Fulfilled	Fulfilled	Fulfilled	Fulfilled	Fulfilled	Fulfilled	Fulfilled
62	YiMing, Zhang and XuShu, Yang and Cheng, Sun and LianSheng, Wang	QSAR prediction of antagonistic activity of PCBs towards human PXR by using heuristic method and best subset modeling	2012	10.1007/s11426-011-4409-5	Activation of Pregnane-X (PXR) receptor	Inhibition binding constant (Ki) of hPXR	Polychlorinated biphenyls	PCB	14	human PXR	N.A.	0D, 1D, 2D, 3D	MATS2p, RDF050p, Mor10m, ISH and R4p+	5	DRAGON 2.1 and Chemoffice 8.0	AM1 method in MOPAC module	Quantitative	Multiple linear regression	Weight of evidence	r2 = 0.907, RMSEE = 0.14, F-test = 15.616, q2LOO=0.709, RMSEP = 0.25	No	Cross-validation		Fulfilled	Not fulfilled	Not fulfilled	Fulfilled	Fulfilled	Fulfilled	Fulfilled	Fulfilled	Fulfilled	Fulfilled
63	Huali Shi, Sheng Tian, Youyong Li, Dan Li, Huidong Yu, Xuechu Zhen, and Tingjun Hou	ADMET Evaluation in Drug Discovery. 14. Prediction of human pregnane X receptor activators by using naïve Bayesian classification technique	2014	10.1021/tx500389q	Activation of Pregnane-X (PXR) receptor	EC50	Diverse chemical compounds	OTHER	532	human PXR	literature	2D/3D	AlogP, logD, logS, MW, NHBD, NHBA, Nrot, PSA	8	SYBYL-X simulation; Discovery Studio (DS) molecular., VolSulf descriptors41 calculated in MOE simulation package package (version 1.1); fingerprints calculated in DS 3.1.	molecular mechanics (MM) with the MMFF94 force field36 package (version 1.1).	Qualitative	Naïve Bayesian Classifiers	Not considered	accuracy 92.7% (training, LOO-CV) and accuracy 85.2% (test set)	No	Internal train/test split + LOO-CV		Fulfilled	Fulfilled	Fulfilled	Fulfilled	Fulfilled	Not fulfilled	Fulfilled	Fulfilled	Fulfilled	Fulfilled
64	Yi-Ming Zhang, Tao Wang, Xu-Shu Yang	An in vitro and in silico investigation of human pregnane X receptor agonistic activity of poly- and perfluorinated compounds using the heuristic method–best subset and comparative similarity indices analysis	2019	https://doi.org/10.1016/j.chemosphere.2019.124789	Activation of Pregnane-X (PXR) receptor	-Log EC50	PFAS	PFAS	48	human PXR	Zhang et al. (2017), literature	steric (S) electrostatic (E) hydrophobic (H) hydrogen bond donor (D) hydrogen bond acceptor (A)	CoMSIA analysis,which calculated similarity indices at the intersections of a sur-rounding lattice	Fourcombinations were used to build the 3D-QSAR models: 1) stericand electrostatic (SE) fields, 2) steric, electrostatic, and hydrophobic(SEH) fields, 3) steric, electrostatic, hydrophobic, and hydrogenbond donor (SEHD) fields, and 4) steric, electrostatic, hydrophobic,hydrogen bond donor, and hydrogen bond acceptor (SEHDA) fields.	CoMSIA	3D structures: NCBI website Tripos force field parameters with a Powell conjugate gradient algorithm until the convergence crite- rion of 0.001 kcal/mol.Å was achieved	Quantitative	Partial Least Squares	Weight of evidence	Training set: n = 18, r2 = 0.976, q2(loo) = 0.751, Validation set: q2(ext) = 0.932 RMSE = 0.117	No	Internal hold-out (“q²_EXT” test subset) + LOO-CV		Fulfilled	Fulfilled	Fulfilled	Fulfilled	Fulfilled	Fulfilled	Fulfilled	Fulfilled	Fulfilled	Fulfilled
65	M N Jacobs	In silico tools to aid risk assessment of endocrine disrupting chemicals	2004	10.1016/j.tox.2004.06.036	Activation of Pregnane-X (PXR) receptor	% maximum induction relative to rifampicin	diverse set of 33 compounds and metabolites, were generated us ing an in vitro transient transfection assay (Broad range of chemical classes)	OTHER	33	human PXR	(Moore et al., 2000)	2D/3D	Positive correlation: WAM8 and WAM1, D23, S, G, V, POL, Negative correlation: ID1-8, HB, HB1-2, Cw1-Cw8, A Other: H bonding	14	VolSurf	GRID forcefield	Quantitative	Partial Least Squares	Weight of evidence	n = 33, RMSEE = 22.37, R2= 0.83	No	Not applicable	Key variables for the PXR QSAR model: Amide responsive regions (WAM8 and WAM1): the molecular envelope accesible by an amide probe, WAM8 accounts for hydrogen bond acceptor regions, WAM1 for dispersion forces. D23 - Local interaction energy minima distance, the distances between the best three local minima of interaction energies be- tween a water probe and the target molecule, in the PXR crystal…	Fulfilled	Fulfilled	Fulfilled	Fulfilled	Not fulfilled	Not fulfilled	Not fulfilled	Fulfilled	Not fulfilled	Fulfilled
66	Marianne Dybdahl ⁎, Nikolai G. Nikolov, Eva Bay Wedebye, Svava Ósk Jónsdóttir, Jay R. Niemelä	QSAR model for human pregnane X receptor (PXR) binding: Screening of environmental chemicals and correlations with genotoxicity, endocrine disruption and teratogenicity	2012	doi:10.1016/j.taap.2012.05.008	Activation of Pregnane-X (PXR) receptor	PXR binding	Chemicals present in food, environment, and consumer products; e.g. food additives, plasticizers and flame retardants	OTHER	896	human PXR	experimental data for PXR binding kindly provided by Dr. Sunita Shukla (NIH Chemical Genomics Center, National Institutes of Health, Bethesda, Maryland).	molecular physicochemical properties	molecular weight and logP	8	Version 3.04-10, Leadscope, Inc., http://leadscope.com	N.A.	Qualitative	Partial Logistic Regression, PLS classification	Not considered	Training: sensitivity: 82.3, Specificity: 84.6, Concordance:83.5; Test 1: Sensensitivity: 57.9 Specificity: 83.9, Concordance:69.6; Test 2: Specificity 82.1	Yes	External (indepentent literautre test set)		Fulfilled	Fulfilled	Fulfilled	Fulfilled	Fulfilled	Not fulfilled	Fulfilled	Fulfilled	Fulfilled	Fulfilled
67	Akash Khandelwal, Matthew D. Krasowski, Erica J. Reschly, Michael W. Sinz, Peter W. Swaan, and Sean Ekins	Machine Learning Methods and Docking for Predicting Human Pregnane X Receptor Activation	2008	https://doi.org/10.1021/tx800102e	Activation of Pregnane-X (PXR) receptor	PXR activation	PXR activators (train = 177, test = 145: activators - 82, nonactivators = 63 )	OTHER	322	human PXR	PubChem, ChemSpider, SYBYL	3D (86)	not provided	86	VolSurf 4.0 (implemented in SYBYL)	Tripos force field and Gasteiger-Hu ckel charges with a distance-dependent dielectric constant and conjugate gradient method with a convergence criterion of 0.001 kcal/mol	Qualitative	Recursive Partitioning	Weight of evidence	Train: %SE = 95.92, % SP = 77.21, %Q = 87.57, C = 0.754 Test: %SE = 64.63, % SP = 61.9, %Q = 63.45, C = 0.264	Yes	External (independent non-overlapping test set)		Fulfilled	Fulfilled	Fulfilled	Fulfilled	Fulfilled	Not fulfilled	Not fulfilled	Fulfilled	Fulfilled	Not fulfilled
68	Hans Matter, Lennart T Anger, Clemens Giegerich, Stefan Güssregen, Gerhard Hessler, Karl-Heinz Baringhaus	Development of in silico filters to predict activation of the pregnane X receptor (PXR) by structurally diverse drug-like molecules	2012	https://doi.org/10.1016/j.bmc.2012.04.020	Activation of Pregnane-X (PXR) receptor	pEC50	PXR activators/non-activators training set (240 molecules), a test set for validation of variable selection (33 molecules) and an external set (33 compounds)	OTHER	306	human PXR	literature (Ung et al., Lemaire et al., Xue et al., Feng et al., Gao et al. and Fotsch et al); internal databases (Aureus Database)		9 derived using MOE, 7 from Volsurf and 5 from CATS	37	MOE, Volsurf and Parasurf	AM1 Hamiltonian in Mopqc6 in Mopac6 (keywords: AM1, EF)	Quantitative	Regression tree	Weight of evidence	the training set a r2 value of 0.865 was obtained, the predictive r2 of 0.774 for the test set of 33 molecules suggests a significant and useful model. predictive r2 value of 0.452	Yes		the program CUBIST to derive regression tree models. If this model is applied in a Qualitative manner with a pEC50 threshold of 4.75 for PXR activators and non-activators, a to- tal of 86% PXR activators and 73% non-activators are correctly classified.	Fulfilled	Fulfilled	Fulfilled	Fulfilled	Fulfilled	Fulfilled	Fulfilled	Fulfilled	Fulfilled	Fulfilled
69	Seo, Mihyun and Lim, Changwon and Kwon, Hoonjeong	In silico prediction models for thyroid peroxidase inhibitors and their application to synthetic flavors	2022	10.1007/s10068-022-01041-y	Thyroperoxidase (TPO) inhibition	IC 50 of TPO	TPO inhibitors	OTHER	587	Amplex UltraRed-thyroperoxidase (AUR-TPO) assay	The Simmons Lab at the EPA National Center for Computational Toxicology’s AmplexÒ Ultra- Red (AUR) assay data, and existing articles (Carvalho et al., 2000; Divi and Doerge, 1996; Habza Kowalska et al., 2019; Lee, 2015)	2D	Atom Pair Count (APC)	1091	PaDEL		Qualitive	Hard voting (Random Forest, Support Vector Machines, Artificial Neural Networks, Adaptive Boosting, Extreme Gradient Boosting)	Weight of evidence	F1 score: 0,6635	No	Internal CV + internal hold-out test	The authors created 144 models, but this is the best one in the binary class of the endpoint.	Fulfilled	Fulfilled	Not fulfilled	Fulfilled	Fulfilled	Fulfilled	Not fulfilled	Fulfilled	Fulfilled	Fulfilled
70	Seo, Mihyun and Lim, Changwon and Kwon, Hoonjeong	In silico prediction models for thyroid peroxidase inhibitors and their application to synthetic flavors	2022	10.1007/s10068-022-01041-y	Thyroperoxidase (TPO) inhibition	IC 50 of TPO	TPO inhibitors	OTHER	587	Amplex UltraRed-thyroperoxidase (AUR-TPO) assay	The Simmons Lab at the EPA National Center for Computational Toxicology’s AmplexÒ Ultra- Red (AUR) assay data, and existing articles (Carvalho et al., 2000; Divi and Doerge, 1996; Habza Kowalska et al., 2019; Lee, 2015)	2D	Atom Pair Count (APC)	1091	PaDEL		Qualitive	Extreme gradient boosting	Weight of evidence	F1 score: 0,5083	No	Internal CV + internal hold-out test	The authors created 144 models, but this is the best one in the ternary class of the endpoint.	Fulfilled	Fulfilled	Not fulfilled	Fulfilled	Fulfilled	Fulfilled	Not fulfilled	Fulfilled	Fulfilled	Fulfilled
71	Seo, Mihyun and Lim, Changwon and Kwon, Hoonjeong	In silico prediction models for thyroid peroxidase inhibitors and their application to synthetic flavors	2022	10.1007/s10068-022-01041-y	Thyroperoxidase (TPO) inhibition	IC 50 of TPO	TPO inhibitors	OTHER	587	Amplex UltraRed-thyroperoxidase (AUR-TPO) assay	The Simmons Lab at the EPA National Center for Computational Toxicology’s AmplexÒ Ultra- Red (AUR) assay data, and existing articles (Carvalho et al., 2000; Divi and Doerge, 1996; Habza Kowalska et al., 2019; Lee, 2015)	2D	Atom Pair Count (APC)	1091	PaDEL		Qualitive	Soft voting (Random Forest, Support Vector Machines, Artificial Neural Networks, Adaptive Boosting, Extreme Gradient Boosting)	Weight of evidence	F1 score: 0,5217	No	Internal CV + internal hold-out test	The authors created 144 models, but this is the best one in the quaternary class of the endpoint.	Fulfilled	Fulfilled	Not fulfilled	Fulfilled	Fulfilled	Fulfilled	Not fulfilled	Fulfilled	Fulfilled	Fulfilled
72	D, Gadaleta and d'Aless and ro L and M, Marzo and E, Benfenati and A, Roncaglioni	Quantitative Structure-Activity Relationship Modeling of the Amplex Ultrared Assay to Predict Thyroperoxidase Inhibitory Activity.	2021	10.3389/fphar.2021.713037	Thyroperoxidase (TPO) inhibition	Selectivity value	TPO inhibitors	OTHER	1073	Amplex UltraRed-thyroperoxidase (AUR-TPO) assay	doi:10.1093/toxsci/kfw034	2D	N.A.	160	DRAGON v7.0.8		Qualitive	Balanced Random Forest	Weight of evidence	BA: 0,76 SEN: 0,72 SPE: 0,79 MCC: 0,40 TN: 427/631 FP: 111/631 TP: 67/631 FN: 26/631	Yes	External (independent dataset)	The authors created 16 models and the best 2 of them were chosen. Then the consensus model was created using them. Models are implemented in KNIME.	Fulfilled	Fulfilled	Fulfilled	Fulfilled	Fulfilled	Fulfilled	Fulfilled	Fulfilled	Fulfilled	Not fulfilled
73	D, Gadaleta and d'Aless and ro L and M, Marzo and E, Benfenati and A, Roncaglioni	Quantitative Structure-Activity Relationship Modeling of the Amplex Ultrared Assay to Predict Thyroperoxidase Inhibitory Activity.	2021	10.3389/fphar.2021.713037	Thyroperoxidase (TPO) inhibition	Selectivity value	TPO inhibitors	OTHER	1073	Amplex UltraRed-thyroperoxidase (AUR-TPO) assay	doi:10.1093/toxsci/kfw034	2D	N.A.	20	DRAGON v7.0.8		Qualitive	k-Nearest Neighbor	Weight of evidence	BA: 0,78 SEN: 0,68 SPE: 0,88 MCC: 0,49 TN: 472/631 FP: 66/631 TP: 63/631 FN: 30/631	Yes	External (independent dataset)	The authors created 16 models and the best 2 of them were chosen. Then the consensus model was created using them. Models are implemented in KNIME.	Fulfilled	Fulfilled	Fulfilled	Fulfilled	Fulfilled	Fulfilled	Fulfilled	Fulfilled	Fulfilled	Not fulfilled
74	D, Gadaleta and d'Aless and ro L and M, Marzo and E, Benfenati and A, Roncaglioni	Quantitative Structure-Activity Relationship Modeling of the Amplex Ultrared Assay to Predict Thyroperoxidase Inhibitory Activity.	2021	10.3389/fphar.2021.713037	Thyroperoxidase (TPO) inhibition	Selectivity value	TPO inhibitors	OTHER	1073	Amplex UltraRed-thyroperoxidase (AUR-TPO) assay	doi:10.1093/toxsci/kfw034	2D	N.A.	N.A.	DRAGON v7.0.8		Qualitive	Consensus model (BRF, KNN)	Weight of evidence	BA: 0,82 SEN: 0,75 SPE: 0,89 MCC: 0,56 TN: 411/534 FP: 50/534 TP: 55/534 FN: 18/534	Yes	External (independent dataset)	The authors created 16 models and the best 2 of them were chosen. Then the consensus model was created using them. Models are implemented in KNIME.	Fulfilled	Fulfilled	Fulfilled	Fulfilled	Fulfilled	Fulfilled	Fulfilled	Fulfilled	Fulfilled	Not fulfilled
75	de Lomana, Marina Garcia and Weber, Andreas Georg and Birk, Barbara and L and siedel, Robert and Achenbach, Janosch and Schleifer, Klaus-Juergen and Mathea, Miriam and Kirchmair, Johannes	In Silico Models to Predict the Perturbation of Molecular Initiating Events Related to Thyroid Hormone Homeostasis	2021	10.1021/acs.chemrestox.0c00304	Thyroperoxidase (TPO) inhibition	TPO inhibition	pesticides, cosmetics, drugs	OTHER	1052	Amplex UltraRed-thyroperoxidase (AUR-TPO) assay	ToxCast phase 1_v2, phase 2, and e1k database, DOI: 10.1093/toxsci/kfw034	1D, 2D, fingerprins	N.A.	N.A.	RDKit Count-Based Fingerprint, RDKit Descriptor Calculation KNIME	ChemAxon Standardize	Qualitive	Random Forest	Weight of evidence	F1 score: 0,81 MCC: 0,63 balanced accuracy: 0,79 AUC: 0,91	No	Internal (nested 10-fold CV + 80/20 hold-out split)	The authors prepared 100 random splits and used balanced weights.	Fulfilled	Fulfilled	Fulfilled	Fulfilled	Fulfilled	Not fulfilled	Not fulfilled	Fulfilled	Fulfilled	Not fulfilled
76	de Lomana, Marina Garcia and Weber, Andreas Georg and Birk, Barbara and L and siedel, Robert and Achenbach, Janosch and Schleifer, Klaus-Juergen and Mathea, Miriam and Kirchmair, Johannes	In Silico Models to Predict the Perturbation of Molecular Initiating Events Related to Thyroid Hormone Homeostasis	2021	10.1021/acs.chemrestox.0c00304	Thyroperoxidase (TPO) inhibition	TPO inhibition	pesticides, cosmetics, drugs	OTHER	1052	Amplex UltraRed-thyroperoxidase (AUR-TPO) assay	ToxCast phase 1_v2, phase 2, and e1k database, DOI: 10.1093/toxsci/kfw034	1D, 2D, fingerprins	N.A.	N.A.	RDKit Count-Based Fingerprint, RDKit Descriptor Calculation KNIME	ChemAxon Standardize	Qualitive	Linear Regression	Weight of evidence	F1 score: 0,80 MCC: 0,60 balanced accuracy: 0,80 AUC: 0,88	No	Internal (nested 10-fold CV + 80/20 hold-out split)	The authors prepared 100 random splits and used balanced weights.	Fulfilled	Fulfilled	Fulfilled	Fulfilled	Fulfilled	Not fulfilled	Not fulfilled	Fulfilled	Fulfilled	Not fulfilled
77	de Lomana, Marina Garcia and Weber, Andreas Georg and Birk, Barbara and L and siedel, Robert and Achenbach, Janosch and Schleifer, Klaus-Juergen and Mathea, Miriam and Kirchmair, Johannes	In Silico Models to Predict the Perturbation of Molecular Initiating Events Related to Thyroid Hormone Homeostasis	2021	10.1021/acs.chemrestox.0c00304	Thyroperoxidase (TPO) inhibition	TPO inhibition	pesticides, cosmetics, drugs	OTHER	1052	Amplex UltraRed-thyroperoxidase (AUR-TPO) assay	ToxCast phase 1_v2, phase 2, and e1k database, DOI: 10.1093/toxsci/kfw034	1D, 2D, fingerprins	N.A.	N.A.	RDKit Count-Based Fingerprint, RDKit Descriptor Calculation KNIME	ChemAxon Standardize	Qualitive	Extreme gradient boosting	Weight of evidence	F1 score: 0,83 MCC: 0,67 balanced accuracy: 0,82 AUC: 0,90	No	Internal (nested 10-fold CV + 80/20 hold-out split)	The authors prepared 100 random splits and used balanced weights.	Fulfilled	Fulfilled	Fulfilled	Fulfilled	Fulfilled	Not fulfilled	Not fulfilled	Fulfilled	Fulfilled	Not fulfilled
78	de Lomana, Marina Garcia and Weber, Andreas Georg and Birk, Barbara and L and siedel, Robert and Achenbach, Janosch and Schleifer, Klaus-Juergen and Mathea, Miriam and Kirchmair, Johannes	In Silico Models to Predict the Perturbation of Molecular Initiating Events Related to Thyroid Hormone Homeostasis	2021	10.1021/acs.chemrestox.0c00304	Thyroperoxidase (TPO) inhibition	TPO inhibition	pesticides, cosmetics, drugs	OTHER	1052	Amplex UltraRed-thyroperoxidase (AUR-TPO) assay	ToxCast phase 1_v2, phase 2, and e1k database, DOI: 10.1093/toxsci/kfw034	1D, 2D, fingerprins	N.A.	N.A.	RDKit Count-Based Fingerprint, RDKit Descriptor Calculation KNIME	ChemAxon Standardize	Qualitive	Support Vector Machine	Weight of evidence	F1 score: 0,80 MCC: 0,60 balanced accuracy: 0,80 AUC: 0,88	No	Internal (nested 10-fold CV + 80/20 hold-out split)	The authors prepared 100 random splits and used balanced weights.	Fulfilled	Fulfilled	Fulfilled	Fulfilled	Fulfilled	Not fulfilled	Not fulfilled	Fulfilled	Fulfilled	Not fulfilled
79	de Lomana, Marina Garcia and Weber, Andreas Georg and Birk, Barbara and L and siedel, Robert and Achenbach, Janosch and Schleifer, Klaus-Juergen and Mathea, Miriam and Kirchmair, Johannes	In Silico Models to Predict the Perturbation of Molecular Initiating Events Related to Thyroid Hormone Homeostasis	2021	10.1021/acs.chemrestox.0c00304	Thyroperoxidase (TPO) inhibition	TPO inhibition	pesticides, cosmetics, drugs	OTHER	1052	Amplex UltraRed-thyroperoxidase (AUR-TPO) assay	ToxCast phase 1_v2, phase 2, and e1k database, DOI: 10.1093/toxsci/kfw034	1D, 2D, fingerprins	N.A.	N.A.	RDKit Count-Based Fingerprint, RDKit Descriptor Calculation KNIME	ChemAxon Standardize	Qualitive	Neural Networks	Weight of evidence	F1 score: 0,82 MCC: 0,64 balanced accuracy: 0,81 AUC: 0,90	No	Internal (nested 10-fold CV + 80/20 hold-out split)	The authors prepared 100 random splits and used balanced weights.	Fulfilled	Fulfilled	Fulfilled	Fulfilled	Fulfilled	Not fulfilled	Not fulfilled	Fulfilled	Fulfilled	Not fulfilled
80	de Lomana, Marina Garcia and Weber, Andreas Georg and Birk, Barbara and L and siedel, Robert and Achenbach, Janosch and Schleifer, Klaus-Juergen and Mathea, Miriam and Kirchmair, Johannes	In Silico Models to Predict the Perturbation of Molecular Initiating Events Related to Thyroid Hormone Homeostasis	2021	10.1021/acs.chemrestox.0c00304	Thyroperoxidase (TPO) inhibition	TPO inhibition	pesticides, cosmetics, drugs	OTHER	984	Amplex UltraRed-thyroperoxidase (AUR-TPO) assay	ToxCast phase 1_v2, phase 2, and e1k database, DOI: 10.1093/toxsci/kfw034	1D, 2D, fingerprins	N.A.	N.A.	RDKit Count-Based Fingerprint, RDKit Descriptor Calculation KNIME	ChemAxon Standardize	Qualitive	Random Forest	Weight of evidence	F1 score: 0,81 MCC: 0,63 balanced accuracy: 0,78 AUC: 0,91	No	Internal (nested 10-fold CV + 80/20 hold-out split)	The authors prepared 100 random splits and used balanced weights. From the chemicals set sustances with possible fals positive or false negative effect were removed.	Fulfilled	Fulfilled	Fulfilled	Fulfilled	Fulfilled	Not fulfilled	Not fulfilled	Fulfilled	Fulfilled	Not fulfilled
81	de Lomana, Marina Garcia and Weber, Andreas Georg and Birk, Barbara and L and siedel, Robert and Achenbach, Janosch and Schleifer, Klaus-Juergen and Mathea, Miriam and Kirchmair, Johannes	In Silico Models to Predict the Perturbation of Molecular Initiating Events Related to Thyroid Hormone Homeostasis	2021	10.1021/acs.chemrestox.0c00304	Thyroperoxidase (TPO) inhibition	TPO inhibition	pesticides, cosmetics, drugs	OTHER	984	Amplex UltraRed-thyroperoxidase (AUR-TPO) assay	ToxCast phase 1_v2, phase 2, and e1k database, DOI: 10.1093/toxsci/kfw034	1D, 2D, fingerprins	N.A.	N.A.	RDKit Count-Based Fingerprint, RDKit Descriptor Calculation KNIME	ChemAxon Standardize	Qualitive	Linear Regression	Internal hold-out (activity-sorted train/test split)	F1 score: 0,79 MCC: 0,59 balanced accuracy: 0,79 AUC: 0,87	No	Internal (nested 10-fold CV + 80/20 hold-out split)	The authors prepared 100 random splits and used balanced weights. From the chemicals set sustances with possible fals positive or false negative effect were removed.	Fulfilled	Fulfilled	Fulfilled	Fulfilled	Fulfilled	Not fulfilled	Not fulfilled	Fulfilled	Fulfilled	Not fulfilled
82	de Lomana, Marina Garcia and Weber, Andreas Georg and Birk, Barbara and L and siedel, Robert and Achenbach, Janosch and Schleifer, Klaus-Juergen and Mathea, Miriam and Kirchmair, Johannes	In Silico Models to Predict the Perturbation of Molecular Initiating Events Related to Thyroid Hormone Homeostasis	2021	10.1021/acs.chemrestox.0c00304	Thyroperoxidase (TPO) inhibition	TPO inhibition	pesticides, cosmetics, drugs	OTHER	984	Amplex UltraRed-thyroperoxidase (AUR-TPO) assay	ToxCast phase 1_v2, phase 2, and e1k database, DOI: 10.1093/toxsci/kfw034	1D, 2D, fingerprins	N.A.	N.A.	RDKit Count-Based Fingerprint, RDKit Descriptor Calculation KNIME	ChemAxon Standardize	Qualitive	Extreme gradient boosting	Weight of evidence	F1 score: 0,80 MCC: 0,60 balanced accuracy: 0,79 AUC: 0,89	No	Internal (nested 10-fold CV + 80/20 hold-out split)	The authors prepared 100 random splits and used balanced weights. From the chemicals set sustances with possible fals positive or false negative effect were removed.	Fulfilled	Fulfilled	Fulfilled	Fulfilled	Fulfilled	Not fulfilled	Not fulfilled	Fulfilled	Fulfilled	Not fulfilled
83	de Lomana, Marina Garcia and Weber, Andreas Georg and Birk, Barbara and L and siedel, Robert and Achenbach, Janosch and Schleifer, Klaus-Juergen and Mathea, Miriam and Kirchmair, Johannes	In Silico Models to Predict the Perturbation of Molecular Initiating Events Related to Thyroid Hormone Homeostasis	2021	10.1021/acs.chemrestox.0c00304	Thyroperoxidase (TPO) inhibition	TPO inhibition	pesticides, cosmetics, drugs	OTHER	984	Amplex UltraRed-thyroperoxidase (AUR-TPO) assay	ToxCast phase 1_v2, phase 2, and e1k database, DOI: 10.1093/toxsci/kfw034	1D, 2D, fingerprins	N.A.	N.A.	RDKit Count-Based Fingerprint, RDKit Descriptor Calculation KNIME	ChemAxon Standardize	Qualitive	Support Vector Machine	Weight of evidence	F1 score: 0,79 MCC: 0,58 balanced accuracy: 0,78 AUC: 0,89	No	Internal (nested 10-fold CV + 80/20 hold-out split)	The authors prepared 100 random splits and used balanced weights. From the chemicals set sustances with possible fals positive or false negative effect were removed.	Fulfilled	Fulfilled	Fulfilled	Fulfilled	Fulfilled	Not fulfilled	Not fulfilled	Fulfilled	Fulfilled	Not fulfilled
84	de Lomana, Marina Garcia and Weber, Andreas Georg and Birk, Barbara and L and siedel, Robert and Achenbach, Janosch and Schleifer, Klaus-Juergen and Mathea, Miriam and Kirchmair, Johannes	In Silico Models to Predict the Perturbation of Molecular Initiating Events Related to Thyroid Hormone Homeostasis	2021	10.1021/acs.chemrestox.0c00304	Thyroperoxidase (TPO) inhibition	TPO inhibition	pesticides, cosmetics, drugs	OTHER	984	Amplex UltraRed-thyroperoxidase (AUR-TPO) assay	ToxCast phase 1_v2, phase 2, and e1k database, DOI: 10.1093/toxsci/kfw034	1D, 2D, fingerprins	N.A.	N.A.	RDKit Count-Based Fingerprint, RDKit Descriptor Calculation KNIME	ChemAxon Standardize	Qualitive	Neural Networks	Weight of evidence	F1 score: 0,79 MCC: 0,58 balanced accuracy: 0,77 AUC: 0,88	No	Internal (nested 10-fold CV + 80/20 hold-out split)	The authors prepared 100 random splits and used balanced weights. From the chemicals set sustances with possible fals positive or false negative effect were removed.	Fulfilled	Fulfilled	Fulfilled	Fulfilled	Fulfilled	Not fulfilled	Not fulfilled	Fulfilled	Fulfilled	Not fulfilled
85	de Lomana, Marina Garcia and Weber, Andreas Georg and Birk, Barbara and L and siedel, Robert and Achenbach, Janosch and Schleifer, Klaus-Juergen and Mathea, Miriam and Kirchmair, Johannes	In Silico Models to Predict the Perturbation of Molecular Initiating Events Related to Thyroid Hormone Homeostasis	2021	10.1021/acs.chemrestox.0c00304	Na+/I- symporter (NIS), Inhibition	NIS-mediated iodide up-take	pesticides, cosmetics, drugs	OTHER	802	hNIS-HEK293T-EPA	ToxCast phase1_v2 andphase 2 data-base, https://doi.org/10.1016/j.envint.2019.02.024	1D, 2D, fingerprins	N.A.	N.A.	RDKit Count-Based Fingerprint and RDKit Descriptor	ChemAxon Standardize	Qualitive	Random Forest	Weight of evidence	F1 score: 0,6 MCC: 0,23 balanced accuracy: 0,58 AUC: 0,86	No	Internal (nested 10-fold CV + 80/20 hold-out split)	The authors prepared 100 random splits and used balanced weights.	Fulfilled	Fulfilled	Fulfilled	Fulfilled	Fulfilled	Not fulfilled	Not fulfilled	Fulfilled	Fulfilled	Not fulfilled
86	de Lomana, Marina Garcia and Weber, Andreas Georg and Birk, Barbara and L and siedel, Robert and Achenbach, Janosch and Schleifer, Klaus-Juergen and Mathea, Miriam and Kirchmair, Johannes	In Silico Models to Predict the Perturbation of Molecular Initiating Events Related to Thyroid Hormone Homeostasis	2021	10.1021/acs.chemrestox.0c00304	Na+/I- symporter (NIS), Inhibition	NIS-mediated iodide up-take	pesticides, cosmetics, drugs	OTHER	802	hNIS-HEK293T-EPA	ToxCast phase1_v2 andphase 2 data-base, https://doi.org/10.1016/j.envint.2019.02.024	1D, 2D, fingerprins	N.A.	N.A.	RDKit Count-Based Fingerprint, RDKit Descriptor Calculation KNIME	ChemAxon Standardize	Qualitive	Linear Regression	Weight of evidence	F1 score: 0,70 MCC: 0,41 balanced accuracy: 0,68 AUC: 0,86	No	Internal (nested 10-fold CV + 80/20 hold-out split)	The authors prepared 100 random splits and used balanced weights.	Fulfilled	Fulfilled	Fulfilled	Fulfilled	Fulfilled	Not fulfilled	Not fulfilled	Fulfilled	Fulfilled	Not fulfilled
87	de Lomana, Marina Garcia and Weber, Andreas Georg and Birk, Barbara and L and siedel, Robert and Achenbach, Janosch and Schleifer, Klaus-Juergen and Mathea, Miriam and Kirchmair, Johannes	In Silico Models to Predict the Perturbation of Molecular Initiating Events Related to Thyroid Hormone Homeostasis	2021	10.1021/acs.chemrestox.0c00304	Na+/I- symporter (NIS), Inhibition	NIS-mediated iodide up-take	pesticides, cosmetics, drugs	OTHER	802	hNIS-HEK293T-EPA	ToxCast phase1_v2 andphase 2 data-base, https://doi.org/10.1016/j.envint.2019.02.024	1D, 2D, fingerprins	N.A.	N.A.	RDKit Count-Based Fingerprint, RDKit Descriptor Calculation KNIME	ChemAxon Standardize	Qualitive	Extreme gradient boosting	Weight of evidence	F1 score: 0,66 MCC: 0,32 balanced accuracy: 0,63 AUC: 0,82	No	Internal (nested 10-fold CV + 80/20 hold-out split)	The authors prepared 100 random splits and used balanced weights.	Fulfilled	Fulfilled	Fulfilled	Fulfilled	Fulfilled	Not fulfilled	Not fulfilled	Fulfilled	Fulfilled	Not fulfilled
88	de Lomana, Marina Garcia and Weber, Andreas Georg and Birk, Barbara and L and siedel, Robert and Achenbach, Janosch and Schleifer, Klaus-Juergen and Mathea, Miriam and Kirchmair, Johannes	In Silico Models to Predict the Perturbation of Molecular Initiating Events Related to Thyroid Hormone Homeostasis	2021	10.1021/acs.chemrestox.0c00304	Na+/I- symporter (NIS), Inhibition	NIS-mediated iodide up-take	pesticides, cosmetics, drugs	OTHER	802	hNIS-HEK293T-EPA	ToxCast phase1_v2 andphase 2 data-base, https://doi.org/10.1016/j.envint.2019.02.024	1D, 2D, fingerprins	N.A.	N.A.	RDKit Count-Based Fingerprint, RDKit Descriptor Calculation KNIME	ChemAxon Standardize	Qualitive	Support Vector Machine	Weight of evidence	F1 score: 0,68 MCC: 0,40 balanced accuracy: 0,66 AUC: 0,84	No	Internal (nested 10-fold CV + 80/20 hold-out split)	The authors prepared 100 random splits and used balanced weights.	Fulfilled	Fulfilled	Fulfilled	Fulfilled	Fulfilled	Not fulfilled	Not fulfilled	Fulfilled	Fulfilled	Not fulfilled
89	de Lomana, Marina Garcia and Weber, Andreas Georg and Birk, Barbara and L and siedel, Robert and Achenbach, Janosch and Schleifer, Klaus-Juergen and Mathea, Miriam and Kirchmair, Johannes	In Silico Models to Predict the Perturbation of Molecular Initiating Events Related to Thyroid Hormone Homeostasis	2021	10.1021/acs.chemrestox.0c00304	Na+/I- symporter (NIS), Inhibition	NIS-mediated iodide up-take	pesticides, cosmetics, drugs	OTHER	802	hNIS-HEK293T-EPA	ToxCast phase1_v2 andphase 2 data-base, https://doi.org/10.1016/j.envint.2019.02.024	1D, 2D, fingerprins	N.A.	N.A.	RDKit Count-Based Fingerprint, RDKit Descriptor Calculation KNIME	ChemAxon Standardize	Qualitive	Neural Networks	Weight of evidence	F1 score: 0,66 MCC:0,32 balanced accuracy: 0,64 AUC: 0,81	No	Internal (nested 10-fold CV + 80/20 hold-out split)	The authors prepared 100 random splits and used balanced weights.	Fulfilled	Fulfilled	Fulfilled	Fulfilled	Fulfilled	Not fulfilled	Not fulfilled	Fulfilled	Fulfilled	Not fulfilled
90	Zhang J and Kamstra JH and Ghorbanzadeh M and Weiss JM and Hamers T and Andersson PL	In Silico Approach To Identify Potential Thyroid Hormone Disruptors among Currently Known Dust Contaminants and Their Metabolites	2015	10.1021/acs.est.5b01742	Binding to transthyretin (TTR) in serum	Binding to TTR	TTR binders and non-binders	OTHER	176	human TTR	doi: 10.1007/s00216-015-8736-9	2D	TPSA, a_don, a_nOH, nX, PEOE_VSA_FNEG, PEOE_RPC-, density, PEOE_RPC+, diameter, PEOE_PC+, vsa_hyd, KierFlex, logP(o/w), opr_brigid	14	Molecular Operating Environment (MOE) software package	ChemAxon JChem Standardizer	Qualitative	k-Nearest Neighbor	Weight of evidence	Cross validation: specificity = 0.87, sensitivity = 0.89, CCR = 0.88 External validation: specificity = 0.85, sensitivity = 0.78, CCR = 0.82	No	Internal hold-out (Kennard–Stone split) + LOO-CV		Fulfilled	Fulfilled	Not fulfilled	Fulfilled	Fulfilled	Not fulfilled	Fulfilled	Fulfilled	Fulfilled	Not fulfilled
91	Zhang J and Kamstra JH and Ghorbanzadeh M and Weiss JM and Hamers T and Andersson PL	In Silico Approach To Identify Potential Thyroid Hormone Disruptors among Currently Known Dust Contaminants and Their Metabolites	2015	10.1021/acs.est.5b01742	Binding to transthyretin (TTR) in serum	Binding to TTR	TTR binders and non-binders	OTHER	176	human TTR	doi: 10.1007/s00216-015-8736-9	2D	TPSA, a_don, a_nOH, nX, PEOE_VSA_FNEG, PEOE_RPC-, density, PEOE_RPC+, diameter, PEOE_PC+, vsa_hyd, KierFlex, logP(o/w), opr_brigid	14	Molecular Operating Environment (MOE) software package	ChemAxon JChem Standardizer	Quantitative	Partial Least Squares	Weight of evidence	Cross validation: specificity = 0.72, sensitivity = 0.93, CCr = 0.80 External validation: specificity = 0.69, sensitivity = 0.94, CCR = 0.79	No	Internal hold-out (Kennard–Stone split) + LOO-CV		Fulfilled	Fulfilled	Not fulfilled	Fulfilled	Fulfilled	Not fulfilled	Fulfilled	Fulfilled	Fulfilled	Not fulfilled
92	Zhang J and Kamstra JH and Ghorbanzadeh M and Weiss JM and Hamers T and Andersson PL	In Silico Approach To Identify Potential Thyroid Hormone Disruptors among Currently Known Dust Contaminants and Their Metabolites	2015	10.1021/acs.est.5b01742	Binding to transthyretin (TTR) in serum	Binding to TTR	TTR binders and non-binders	OTHER	176	human TTR	doi: 10.1007/s00216-015-8736-9	2D	TPSA, a_don, a_nOH, nX, PEOE_VSA_FNEG, PEOE_RPC-, density, PEOE_RPC+, diameter, PEOE_PC+, vsa_hyd, KierFlex, logP(o/w), opr_brigid	14	Molecular Operating Environment (MOE) software package	ChemAxon JChem Standardizer	Qualitative	Support Vector Machine	Weight of evidence	Cross validation: specificity = 0.78, sensitivity = 0.95, CCR = 0.82 External validation: specificity = 0.73, sensitivity = 0.90, CCr = 0.77	No	Internal hold-out (Kennard–Stone split) + LOO-CV		Fulfilled	Fulfilled	Not fulfilled	Fulfilled	Fulfilled	Not fulfilled	Fulfilled	Fulfilled	Fulfilled	Not fulfilled
93	Rybacka A and Rudén C and Tetko IV and Andersson PL	Identifying potential endocrine disruptors among industrial chemicals and their metabolites--development and evaluation of in silico tools.	2015	10.1016/j.chemosphere.2015.07.036	Binding to transthyretin (TTR) in serum	Binding to TTR	TTR binders and non-binders	OTHER	203	human TTR	DOI: 10.1007/s00216-015-8736-9	2D/3D	Dragon6 (blocks: 1-29)	N.A.	OCHEM	CORINA	Qualitative	Associative Neural Networks	Weight of evidence	Training set (162 compounds): Balanced accuracy = 0.89, sensitivity = 0.86, specificity = 0.92; Test set (41 compounds): Balanced accuracy = 0.89, sensitivity = 0.83, specificity = 0.94	No	Internal hold-out (activity-sorted train/test split)		Fulfilled	Fulfilled	Fulfilled	Fulfilled	Fulfilled	Not fulfilled	Fulfilled	Fulfilled	Fulfilled	Fulfilled
94	Kar S and Sepúlveda MS and Roy K and Leszczynski J	Endocrine-disrupting activity of per- and polyfluoroalkyl substances: Exploring combined approaches of ligand and structure based modeling	2017	10.1016/j.chemosphere.2017.06.024	Binding to transthyretin (TTR) in serum	Binding to TTR	Perfluorinated and polyfluoroalkyl substances	PFAS	24	N.A.	https://doi.org/10.1093/toxsci/kfp055	2D	Mean atomic Sanderson electronegativityfor scaled on carbon atom (Me), number of sp2 hybridized carbon atoms (nCsp2), hydrophobicity of H atoms attached to heteroatom (H-050)	3	DRAGON	AM1 method in HyperChem	Qualitative	Linear Discriminant Analysis	Weight of evidence	Training set: Sensitivity = 100.00% Specificity = 83.33% Precision = 90.91% Accuracy = 93.75% F-measure = 95.24% AUROC = 0.95 G-means = 0.91 Cohen's k = 0.86 MCC = 0.87 ROCED = 0.78 ROCFIT = 3.04 Test set: Sensitivity = 100.00% Specificity = 100.00% Precision = 100.00% Accuracy = 100.00% F-measure = 100.00% AUROC = 1 G-means = 0.82 Cohen's k = 0.71 MCC = 0.75	No	Internal hold-out (activity-sorted train/test split)		Fulfilled	Fulfilled	Not fulfilled	Fulfilled	Fulfilled	Fulfilled	Fulfilled	Fulfilled	Fulfilled	Fulfilled
95	Kar S and Sepúlveda MS and Roy K and Leszczynski J	Endocrine-disrupting activity of per- and polyfluoroalkyl substances: Exploring combined approaches of ligand and structure based modeling	2017	10.1016/j.chemosphere.2017.06.024	Binding to transthyretin (TTR) in serum	pIC50 of TTR	Perfluorinated and polyfluoroalkyl substances	PFAS	15	N.A.	https://doi.org/10.1093/toxsci/kfp055	2D	Neighborhood symmetry of 3-order (IC3), ETA index	2	DRAGON	AM1 method in HyperChem	Quantitative	Linear Regression	Weight of evidence	Training set: R2 = 0.86 R2a = 0.82 Q2 LOO = 0.73 r2 (LOO)Scaled = 0.65 Delta r2 m (LOO) Scaled = 0.06 Test set: R2 pred = 0.64 Q2F2 = 0.64 r2 m(test)Scaled = 0.56 Delta r2 m(test)Scaled = 0.17 r2m (overall)Scaled = 0.754 Delta r2m (overall) Scaled = 0.033 MAE = 0.107	No	Internal hold-out (activity-sorted train/test split)	The regression-based QSAR model was built using genetic function approximation (GFA) followed by multiple linear regression (MLR) employing Genetic Algorithmtool 4.1 and MLR Plus Validation GUI 1.3	Fulfilled	Fulfilled	Not fulfilled	Fulfilled	Fulfilled	Fulfilled	Fulfilled	Fulfilled	Fulfilled	Fulfilled
96	Yang, Xianhai and Ou, Wang and Zhao, Songshan and Xi, Yue and Wang, Lianjun and Liu, Huihui	Rapid Screening of Human Transthyretin Disruptors through a Tiered in Silico Approach	2021	10.1021/acssuschemeng.1c00680	Binding to transthyretin (TTR) in serum	Binding to hTTR	Endocrine disrupting chemicals	OTHER	407	human TTR	DOI: 10.1021/acs.est.5b01742, DOI: 10.1016/0009-2797(90)90034-k, DOI: 10.1007/BF01973497, DOI: 10.1021/ac051399i, DOI: 10.1016/j.taap.2008.06.014, DOI: 10.1289/ehp.99107273, DOI: 10.1016/0009- 2797(93)90081-9, DOI: 10.1016/j.chembiol.2004.10.009, DOI: 10.1093/toxsci/kfr043, DOI: 10.1093/toxsci/56.1.95, DOI: 10.1007/s00216-015-8736-9, DOI: 10.1897/06-308r.1, DOI: 10.1021/es2016389, DOI: 10.1371/jo…	3D	The chemical form adjusted average potentials on the molecular surface (Vsadj), the chemical form adjusted average deviation of surface potential (Πadj), the chemical form adjusted chemical potential (μadj)	3	Gaussian 16	B3LYP/6-31+G(d,p) level by Gaussian 16software	Qualitative	k-Nearest Neighbor	Weight of evidence	Training set: n = 305 TP = 138 TN = 128 FN = 18 FP = 21 Sn = 0.885 Sp = 0.859 Q = 0.872 MCC = 0.744 AUC = 0.944 Test set: n = 102 TP = 48 TN = 40 FN = 11 FP = 3 Sn = 0.814 Sp = 0.930 Q = 0.863 MCC = 0.735 AUC = 0.866	No	Internal hold-out (train/validation split) + internal CV		Fulfilled	Fulfilled	Fulfilled	Fulfilled	Fulfilled	Fulfilled	Fulfilled	Fulfilled	Fulfilled	Fulfilled
97	Yang, Xianhai and Ou, Wang and Zhao, Songshan and Xi, Yue and Wang, Lianjun and Liu, Huihui	Rapid Screening of Human Transthyretin Disruptors through a Tiered in Silico Approach	2021	10.1021/acssuschemeng.1c00680	Binding to transthyretin (TTR) in serum	Binding to hTTR	Endocrine disrupting chemicals	OTHER	407	human TTR	DOI: 10.1021/acs.est.5b01742, DOI: 10.1016/0009-2797(90)90034-k, DOI: 10.1007/BF01973497, DOI: 10.1021/ac051399i, DOI: 10.1016/j.taap.2008.06.014, DOI: 10.1289/ehp.99107273, DOI: 10.1016/0009- 2797(93)90081-9, DOI: 10.1016/j.chembiol.2004.10.009, DOI: 10.1093/toxsci/kfr043, DOI: 10.1093/toxsci/56.1.95, DOI: 10.1007/s00216-015-8736-9, DOI: 10.1897/06-308r.1, DOI: 10.1021/es2016389, DOI: 10.1371/jo…	3D	The chemical form adjusted average potentials on the molecular surface (Vsadj), Al−O−Al. attached to the heteroatom (O-059), the chemical form adjusted chemical potential (μadj)	3	Gaussian 16	B3LYP/6-31+G(d,p) level by Gaussian 16software	Qualitative	k-Nearest Neighbor	Weight of evidence	Training set: n = 305 TP = 143 TN = 123 FN = 18 FP = 21 Sn = 0.888 Sp = 0.854 Q = 0.872 MCC = 0.743 AUC = 0.940 Test set: n = 102 TP = 46 TN = 42 FN = 8 FP = 6 Sn = 0.852 Sp = 0.875 Q = 0.863 MCC = 0.726 AUC = 0.860	No	Internal hold-out (train/validation split) + internal CV		Fulfilled	Fulfilled	Fulfilled	Fulfilled	Fulfilled	Fulfilled	Fulfilled	Fulfilled	Fulfilled	Fulfilled
98	Yang, Xianhai and Ou, Wang and Zhao, Songshan and Xi, Yue and Wang, Lianjun and Liu, Huihui	Rapid Screening of Human Transthyretin Disruptors through a Tiered in Silico Approach	2021	10.1021/acssuschemeng.1c00680	Binding to transthyretin (TTR) in serum	Binding to hTTR	Endocrine disrupting chemicals	OTHER	407	human TTR	DOI: 10.1021/acs.est.5b01742, DOI: 10.1016/0009-2797(90)90034-k, DOI: 10.1007/BF01973497, DOI: 10.1021/ac051399i, DOI: 10.1016/j.taap.2008.06.014, DOI: 10.1289/ehp.99107273, DOI: 10.1016/0009- 2797(93)90081-9, DOI: 10.1016/j.chembiol.2004.10.009, DOI: 10.1093/toxsci/kfr043, DOI: 10.1093/toxsci/56.1.95, DOI: 10.1007/s00216-015-8736-9, DOI: 10.1897/06-308r.1, DOI: 10.1021/es2016389, DOI: 10.1371/jo…	3D	The chemical form adjusted average potentials on the molecular surface (Vsadj), H attached to the heteroatom (H-050), the number of unsubstituted benzene C(sp2) (nCbH)	3	Gaussian 16	B3LYP/6-31+G(d,p) level by Gaussian 16software	Qualitative	k-Nearest Neighbor	Weight of evidence	Training set: n = 305 TP = 136 TN = 125 FN = 23 FP = 21 Sn = 0.855 Sp = 0.856 Q = 0.856 MCC = 0.711 AUC = 0.934 Test set: n = 102 TP = 48 TN = 39 FN = 8 FP = 7 Sn = 0.857 Sp = 0.848 Q = 0.853 MCC = 0.704 AUC = 0.870	No	Internal hold-out (train/validation split) + internal CV		Fulfilled	Fulfilled	Fulfilled	Fulfilled	Fulfilled	Fulfilled	Fulfilled	Fulfilled	Fulfilled	Fulfilled
99	Yang, Xianhai and Ou, Wang and Zhao, Songshan and Xi, Yue and Wang, Lianjun and Liu, Huihui	Rapid Screening of Human Transthyretin Disruptors through a Tiered in Silico Approach	2021	10.1021/acssuschemeng.1c00680	Binding to transthyretin (TTR) in serum	Binding to hTTR	Endocrine disrupting chemicals	OTHER	407	human TTR	DOI: 10.1021/acs.est.5b01742, DOI: 10.1016/0009-2797(90)90034-k, DOI: 10.1007/BF01973497, DOI: 10.1021/ac051399i, DOI: 10.1016/j.taap.2008.06.014, DOI: 10.1289/ehp.99107273, DOI: 10.1016/0009- 2797(93)90081-9, DOI: 10.1016/j.chembiol.2004.10.009, DOI: 10.1093/toxsci/kfr043, DOI: 10.1093/toxsci/56.1.95, DOI: 10.1007/s00216-015-8736-9, DOI: 10.1897/06-308r.1, DOI: 10.1021/es2016389, DOI: 10.1371/jo…	3D	The number of aromatic hydroxyls (nArOH), the chemical form adjusted average potentials on the molecular surface (Vsadj), the chemical form adjusted electrophilicity index (ωadj)	3	Gaussian 16	B3LYP/6-31+G(d,p) level by Gaussian 16software	Qualitative	k-Nearest Neighbor	Weight of evidence	Training set: n = 305 TP = 138 TN = 123 FN = 23 FP = 21 Sn = 0.857 Sp = 0.854 Q = 0.856 MCC = 0.711 AUC = 0.930 Test set: n = 102 TP = 49 TN = 40 FN = 5 FP = 8 Sn = 0.907 Sp = 0.833 Q = 0.873 MCC = 0.745 AUC = 0.912	No	Internal hold-out (train/validation split) + internal CV		Fulfilled	Fulfilled	Fulfilled	Fulfilled	Fulfilled	Fulfilled	Fulfilled	Fulfilled	Fulfilled	Fulfilled
100	Yang, Xianhai and Ou, Wang and Zhao, Songshan and Xi, Yue and Wang, Lianjun and Liu, Huihui	Rapid Screening of Human Transthyretin Disruptors through a Tiered in Silico Approach	2021	10.1021/acssuschemeng.1c00680	Binding to transthyretin (TTR) in serum	Binding to hTTR	Endocrine disrupting chemicals	OTHER	407	human TTR	DOI: 10.1021/acs.est.5b01742, DOI: 10.1016/0009-2797(90)90034-k, DOI: 10.1007/BF01973497, DOI: 10.1021/ac051399i, DOI: 10.1016/j.taap.2008.06.014, DOI: 10.1289/ehp.99107273, DOI: 10.1016/0009- 2797(93)90081-9, DOI: 10.1016/j.chembiol.2004.10.009, DOI: 10.1093/toxsci/kfr043, DOI: 10.1093/toxsci/56.1.95, DOI: 10.1007/s00216-015-8736-9, DOI: 10.1897/06-308r.1, DOI: 10.1021/es2016389, DOI: 10.1371/jo…	3D	The chemical form adjusted average potentials on the molecular surface (Vsadj), R--CH—R (C-024), the number of donor atoms for H bonds (N and O) (nHDon)	3	Gaussian 16	B3LYP/6-31+G(d,p) level by Gaussian 16software	Qualitative	k-Nearest Neighbor	Weight of evidence	Training set: n = 305 TP = 146 TN = 115 FN = 25 FP = 19 Sn = 0.854 Sp = 0.858 Q = 0.856 MCC = 0.709 AUC = 0.928 Test set: n = 102 TP = 36 TN = 56 FN = 8 FP = 5 Sn = 0.818 Sp = 0.914 Q = 0.873 MCC = 0.739 AUC = 0.894	No	Internal hold-out (train/validation split) + internal CV		Fulfilled	Fulfilled	Fulfilled	Fulfilled	Fulfilled	Fulfilled	Fulfilled	Fulfilled	Fulfilled	Fulfilled
101	Chen, Pengyu and Yang, Jing and Chen, Geng and Yi, Shujun and Liu, Menglin and Zhu, Lingyan	Thyroid-Disrupting Effects of 6:2 and 8:2 Polyfluoroalkyl Phosphate Diester (diPAPs) at Environmentally Relevant Concentrations from Integrated In Silico and In Vivo Studies	2020	10.1021/acs.estlett.0c00191	Binding to transthyretin (TTR) in serum	pIC50	Perfluorinated and polyfluoroalkyl substances	PFAS	16	N.A.	https://doi.org/10.1016/j.chemosphere.2021.130627	3D	N.A.	N.A.	N.A.	N.A.	Quantitative	N.A.	Not considered	Q2 = 0.55 R2tran = 0.86 RMSE = 1.34 PCC = 0.89 p = 0.0002 R2test = 0.70	No	Internal hold-out (same dataset split) + internal CV		Fulfilled	Fulfilled	Fulfilled	Not fulfilled	Not fulfilled	Not fulfilled	Not fulfilled	Not fulfilled	Not fulfilled	Not fulfilled
102	Papa E and Kovarich S and Gramatica P	QSAR prediction of the competitive interaction of emerging halogenated pollutants with human transthyretin.	2013	10.1080/1062936X.2013.773374	Binding to transthyretin (TTR) in serum	4-TTR (thyroxin-transthyretin) competing potency and relative binding potency toward T4	Perfluorinated and polyfluoroalkyl substances, Brominated flame retardants	PFAS, BFR	32	human TTR	https://doi.org/10.1093/toxsci/kfp055	2D/3D	R5u, F07[C-O], nArOH	3	DRAGON	AM1	Quantitative	Multiple linear regression	Not considered	Full model: ntr = 32 F = 77.10 Q2LOO = 0.84 r2 = 0.89 CCC tr = 0.94 Q2BOOT = 0.78 r2SCR = 0.09	No	Internal hold-out (training/prediction split) + internal CV/BOOT	ntr = 23 ntest = 9 F = 51.09 Q2LOO = 0.81 r2 = 0.89 CCC tr = 0.94 Q2BOOT = 0.78 r2SCR = 0.14	Fulfilled	Fulfilled	Fulfilled	Fulfilled	Fulfilled	Fulfilled	Fulfilled	Fulfilled	Fulfilled	Fulfilled
103	Papa E and Kovarich S and Gramatica P	QSAR prediction of the competitive interaction of emerging halogenated pollutants with human transthyretin.	2013	10.1080/1062936X.2013.773374	Binding to transthyretin (TTR) in serum	4-TTR (thyroxin-transthyretin) competing potency and relative binding potency toward T4	Perfluorinated and polyfluoroalkyl substances, Brominated flame retardants	PFAS, BFR	37	human TTR	https://doi.org/10.1093/toxsci/kfp055	2D/3D	nArOH, (F03[Br-Br]), HATS6m	3	DRAGON	AM1	Qualitative	k-Nearest Neighbor	Not considered	Full model: n: 53 k: 5 Sn%: 94 Sp%: 86 Accuracy%: 87	No	Internal hold-out (training/prediction split) + internal CV/BOOT	TS: n: 37 k: 5 Sn%: 91 Sp%: 79 Accuracy%: 84 PS: n: 16 k: 5 Sn%: 89 Sp%: 86 Accuracy%: 81	Fulfilled	Fulfilled	Fulfilled	Fulfilled	Fulfilled	Not fulfilled	Fulfilled	Fulfilled	Fulfilled	Fulfilled
104	Weiss JM and Andersson PL and Lamoree MH and Leonards PE and van Leeuwen SP and Hamers T	Competitive binding of poly- and perfluorinated compounds to the thyroid hormone transport protein transthyretin.	2009	10.1093/toxsci/kfp055	Binding to transthyretin (TTR) in serum	pIC50 of TTR	Perfluorinated and polyfluoroalkyl substances	PFAS	15	human TTR	https://doi.org/10.1093/toxsci/kfp056	1D, 2D	Full list available in the supplement of Weiss et al.. Paper	56	Molecular Operating Environment (Chemical Computing Group)		Quantitative	Partial least squares	Not considered	N.A.				Fulfilled	Fulfilled	Not fulfilled	Not fulfilled	Fulfilled	Not fulfilled	Not fulfilled	Not fulfilled	Not fulfilled	Not fulfilled
105	Kovarich S and Papa E and Li J and Gramatica P	QSAR classification models for the screening of the endocrine-disrupting activity of perfluorinated compounds.	2012	10.1080/1062936X.2012.657235	Binding to transthyretin (TTR) in serum	T4-TTR competing potency	Brominated flame retardants	BFR	19	human TTR	https://doi.org/10.1093/toxsci/kfp055	1D, 2D, 3D	AMW, HATS6m	2	DRAGON	AM1 method	Qualitative	k-Nearest Neighbor	Not considered	training: n = 10; k = 1; Sn = 1; Sp = 1. Acc=100 pred: n = 9;k=1; Sn = 1;Sp = 1; Acc=100	No	Internal hold-out (training/prediction split)		Fulfilled	Fulfilled	Fulfilled	Fulfilled	Fulfilled	Fulfilled	Fulfilled	Fulfilled	Fulfilled	Fulfilled
106	Kovarich S and Papa E and Li J and Gramatica P	QSAR classification models for the screening of the endocrine-disrupting activity of perfluorinated compounds.	2012	10.1080/1062936X.2012.657235	Binding to transthyretin (TTR) in serum	T4-TTR competing potency	Brominated flame retardants	BFR	19	human TTR	https://doi.org/10.1093/toxsci/kfp055	1D, 2D, 3D	nH, HATS6m	2	DRAGON	AM1 method	Qualitative	k-Nearest Neighbor	Not considered	training: n = 10; k = 1; Sn = 1; Sp = 0.75. Acc=90 pred: n = 9;k=1; Sn = 1;Sp = 1; Acc=100	No	Internal hold-out (training/prediction split)		Fulfilled	Fulfilled	Fulfilled	Fulfilled	Fulfilled	Fulfilled	Fulfilled	Fulfilled	Fulfilled	Fulfilled
107	Kovarich S and Papa E and Li J and Gramatica P	QSAR classification models for the screening of the endocrine-disrupting activity of perfluorinated compounds.	2012	10.1080/1062936X.2012.657235	Binding to transthyretin (TTR) in serum	T4-TTR competing potency	Brominated flame retardants	BFR	19	human TTR	https://doi.org/10.1093/toxsci/kfp055	1D, 2D, 3D	nH, F06[C-O]	2	DRAGON	AM1 method	Qualitative	k-Nearest Neighbor	Not considered	training: n = 10; k = 1; Sn = 1; Sp = 1. Acc=100 pred: n = 9;k=1; Sn = 1;Sp = 0.75; Acc=90	No	Internal hold-out (training/prediction split)		Fulfilled	Fulfilled	Fulfilled	Fulfilled	Fulfilled	Fulfilled	Fulfilled	Fulfilled	Fulfilled	Fulfilled
108	Kovarich S and Papa E and Li J and Gramatica P	QSAR classification models for the screening of the endocrine-disrupting activity of perfluorinated compounds.	2012	10.1080/1062936X.2012.657235	Binding to transthyretin (TTR) in serum	T4-TTR competing potency	Brominated flame retardants	BFR	19	human TTR	https://doi.org/10.1093/toxsci/kfp055	1D, 2D, 3D	T(F..F), HATS6m	2	DRAGON	AM1 method	Qualitative	k-Nearest Neighbor	Not considered	training: n = 10; k = 1; Sn = 0.83; Sp = 1. Acc=90 pred: n = 9;k=1; Sn = 1;Sp = 1; Acc=100	No	Internal hold-out (training/prediction split)		Fulfilled	Fulfilled	Fulfilled	Fulfilled	Fulfilled	Fulfilled	Fulfilled	Fulfilled	Fulfilled	Fulfilled
109	Kovarich S and Papa E and Li J and Gramatica P	QSAR classification models for the screening of the endocrine-disrupting activity of perfluorinated compounds.	2012	10.1080/1062936X.2012.657235	Binding to transthyretin (TTR) in serum	T4-TTR competing potency	Brominated flame retardants	BFR	24	human TTR	https://doi.org/10.1093/toxsci/kfp055	1D, 2D, 3D	DISPe, nArOH	2	DRAGON	AM1 method	Qualitative	k-Nearest Neighbor	Not considered	n = 29 Sn = 0.94 Sp = 0.83 Accuracy% = 89.7	No	Internal hold-out (training/prediction split)		Fulfilled	Fulfilled	Fulfilled	Fulfilled	Fulfilled	Fulfilled	Fulfilled	Fulfilled	Fulfilled	Fulfilled
110	Yang W and Shen S and Mu L and Yu H	Structure-activity relationship study on the binding of PBDEs with thyroxine transport proteins.	2011	10.1002/etc.645	Binding to transthyretin (TTR) in serum	Relative binding affinity (RBA = IC50 [T4]/IC50 [compound])	Polybrominated diphenyl ethers	PDE	28	human TTR	DOI: 10.1093/toxsci/56.1.95, DOI: 10.1093/toxsci/kfj187, DOI: 10.1002/mnfr.200700104	3D	steric, electrostatic	2	N.A.	CoMSIA	Quantitative	Partial least squares	Not considered	q2LOO = 0.755 SEP = 0.980 r2ncv = 0.983 SEE = 0.262	No	Internal CV + internal hold-out test set		Fulfilled	Fulfilled	Fulfilled	Fulfilled	Fulfilled	Not fulfilled	Fulfilled	Fulfilled	Fulfilled	Fulfilled
111	Yang W and Shen S and Mu L and Yu H	Structure-activity relationship study on the binding of PBDEs with thyroxine transport proteins.	2011	10.1002/etc.645	Binding to transthyretin (TTR) in serum	Relative binding affinity (RBA = IC50 [T4]/IC50 [compound])	Polybrominated diphenyl ethers	PDE	28	human TTR	DOI: 10.1093/toxsci/56.1.95, DOI: 10.1093/toxsci/kfj187, DOI: 10.1002/mnfr.200700104	3D	steric, electrostatic, hydrophobic	3	N.A.	CoMSIA	Quantitative	Partial least squares	Not considered	q2LOO = 0.762 SEP = 0.988 r2ncv = 0.989 SEE = 0.217	No	Internal CV + internal hold-out test set		Fulfilled	Fulfilled	Fulfilled	Fulfilled	Fulfilled	Not fulfilled	Fulfilled	Fulfilled	Fulfilled	Fulfilled
112	Yang W and Shen S and Mu L and Yu H	Structure-activity relationship study on the binding of PBDEs with thyroxine transport proteins.	2011	10.1002/etc.645	Binding to transthyretin (TTR) in serum	Relative binding affinity (RBA = IC50 [T4]/IC50 [compound])	Polybrominated diphenyl ethers	PDE	28	human TTR	DOI: 10.1093/toxsci/56.1.95, DOI: 10.1093/toxsci/kfj187, DOI: 10.1002/mnfr.200700104	3D	steric, electrostatic, hydrophobic, hydrogen bond donor	4	N.A.	CoMSIA	Quantitative	Partial least squares	Not considered	q2LOO = 0.827 SEP = 0.824 r2ncv = 0.982 SEE = 0.268	No	Internal CV + internal hold-out test set		Fulfilled	Fulfilled	Fulfilled	Fulfilled	Fulfilled	Not fulfilled	Fulfilled	Fulfilled	Fulfilled	Fulfilled
113	Yang W and Shen S and Mu L and Yu H	Structure-activity relationship study on the binding of PBDEs with thyroxine transport proteins.	2011	10.1002/etc.645	Binding to transthyretin (TTR) in serum	Relative binding affinity (RBA = IC50 [T4]/IC50 [compound])	Polybrominated diphenyl ethers	PDE	28	human TTR	DOI: 10.1093/toxsci/56.1.95, DOI: 10.1093/toxsci/kfj187, DOI: 10.1002/mnfr.200700104	3D	steric, electrostatic, hydrophobic, hydrogen bond donor, hydrogen bond acceptor	5	N.A.	CoMSIA	Quantitative	Partial least squares	Not considered	q2LOO = 0.801 SEP = 0.884 r2ncv = 0.980 SEE = 0.280	No	Internal CV + internal hold-out test set		Fulfilled	Fulfilled	Fulfilled	Fulfilled	Fulfilled	Not fulfilled	Fulfilled	Fulfilled	Fulfilled	Fulfilled
114	Yang W and Shen S and Mu L and Yu H	Structure-activity relationship study on the binding of PBDEs with thyroxine transport proteins.	2011	10.1002/etc.645	Binding to transthyretin (TTR) in serum	Relative binding affinity (RBA = IC50 [T4]/IC50 [compound])	Polybrominated diphenyl ethers	PDE	28	human TTR	DOI: 10.1093/toxsci/56.1.95, DOI: 10.1093/toxsci/kfj187, DOI: 10.1002/mnfr.200700104	3D	steric, electrostatic, hydrophobic, hydrogen bond donor, hydrogen bond acceptor	5	N.A.	CoMSIA	Quantitative	Partial least squares	Not considered	q2LOO = 0.752 SEP = 1.002 r2ncv = 0.984 SEE = 0.253	No	Internal CV + internal hold-out test set	Split model from 4 above models	Fulfilled	Fulfilled	Fulfilled	Fulfilled	Fulfilled	Not fulfilled	Fulfilled	Fulfilled	Fulfilled	Fulfilled
115	Kovarich S and Papa E and Gramatica P	QSAR classification models for the prediction of endocrine disrupting activity of brominated flame retardants.	2011	10.1016/j.jhazmat.2011.03.008	Binding to transthyretin (TTR) in serum	T4-TTR competition	Brominated flame retardants	BFR	29	human TTR	DOI: 10.1093/toxsci/kfj187, DOI: 10.1002/mnfr.200700104	2D	DISPe, nArOH	2	DRAGON	AM1 (HYPERCHEM)	Qualitative	k-Nearest Neighbor	Not considered	NERclass% (1-2-3): 83.3; 88.9; 100; Sn = 0.94; Sp = 0.83	No	Internal hold-out (random 70/30 split)		Fulfilled	Fulfilled	Fulfilled	Fulfilled	Fulfilled	Fulfilled	Fulfilled	Fulfilled	Fulfilled	Fulfilled
116	Yang X and Ou W and Zhao S and Wang L and Chen J and Kusko R and Hong H and Liu H	Human transthyretin binding affinity of halogenated thiophenols and halogenated phenols: An in vitro and in silico study.	2021	10.1016/j.chemosphere.2021.130627	Binding to transthyretin (TTR) in serum	Relative binding affinity (RBA = IC50 [T4]/IC50 [compound])	Halogenated thiophenols	HTP	7	human TTR	DOI: 10.1016/j.chemosphere.2021.130627	2D/3D	logDOW;ωadj; dipoleadj	3	op: Gussian; Calc logDow - Marvin Sketch; Gaussian16 - by GsGrid V1.77	Gaussian B3LYP/6-31+G(d,p) level	Quantitative	Multiple linear regression	Not considered	R2 tran = 0.85; Q2loo = 0.782; Q2boot = 0.736; R2ys = 0.143; Q2YS = -0.315; RMSEtrain - 0.376; strain = 0.416; MAEtrain = 0.301; p<0.0001; nest = 7; Q2ext = 0.795; CCC = 0.887; r2m = 0.730; dr2m = 0.0535 RMSEext = 0.399; sext = 0.61; MAEext = 0.316	No	Internal hold-out (“Q²ext” test subset) + internal CV/BOOT	RANDOM:training set: 22; test: 7	Fulfilled	Fulfilled	Fulfilled	Fulfilled	Fulfilled	Fulfilled	Fulfilled	Fulfilled	Fulfilled	Fulfilled
117	Yang X and Ou W and Xi Y and Chen J and Liu H	Emerging Polar Phenolic Disinfection Byproducts Are High-Affinity Human Transthyretin Disruptors: An in Vitro and in Silico Study.	2019	10.1021/acs.est.9b00218	Binding to transthyretin (TTR) in serum	Relative binding affinity (RBA = IC50 [T4]/IC50 [compound])	Phenolic disinfection by-products	OTHER	23	human TTR	ANSA-Based Competitive Fluorescence Displacement Assay (manuscript)	3D	log D; dipole adj	2	Gaussian 16 , ChemAxon	B3LYP/6-31+G(d,p) level in Gaussian	Quantitative	Multiple linear regression	Not considered	R2tran = 0.828;Q2loo = 0.729; Q2boot = 0.776; R2ys = 0.109; Q2ys = -0.284; RMSEtra = 0.418; stran = 0.458; MAEtran = 0.339; p<0.0001; next = 5; Q2ext = 0.902; CCC=0.936; RMSEext = 0.316; sext = 0.499; MAEext = 0.257	No	Internal hold-out (“Q²_EXT” test split)	tran: 18 val: 5	Fulfilled	Fulfilled	Fulfilled	Fulfilled	Fulfilled	Fulfilled	Fulfilled	Fulfilled	Fulfilled	Fulfilled
118	de Lomana, Marina Garcia and Weber, Andreas Georg and Birk, Barbara and L and siedel, Robert and Achenbach, Janosch and Schleifer, Klaus-Juergen and Mathea, Miriam and Kirchmair, Johannes	In Silico Models to Predict the Perturbation of Molecular Initiating Events Related to Thyroid Hormone Homeostasis	2021	10.1021/acs.chemrestox.0c00304	DIO inhibition	DIO1 inhibition	pesticides, cosmetics, drugs	OTHER	1719	Recombinant DIO enzyme	ToxCast phase1_v2, phase 2,and e1k data-base	1D, 2D, fingerprins	N.A.	N.A.	RDKit Count-Based Fingerprint, RDKit Descriptor Calculation KNIME	ChemAxon Standardize	Qualitive	Random Forest	Weight of evidence	F1 score: 0,68 MCC: 0,41 balanced accuracy: 0,64 AUC: 0,87	No	Internal nested 10-fold CV + internal test split	The authors prepared 100 random splits and used balanced weights.	Fulfilled	Fulfilled	Fulfilled	Fulfilled	Fulfilled	Not fulfilled	Not fulfilled	Fulfilled	Fulfilled	Not fulfilled
119	de Lomana, Marina Garcia and Weber, Andreas Georg and Birk, Barbara and L and siedel, Robert and Achenbach, Janosch and Schleifer, Klaus-Juergen and Mathea, Miriam and Kirchmair, Johannes	In Silico Models to Predict the Perturbation of Molecular Initiating Events Related to Thyroid Hormone Homeostasis	2021	10.1021/acs.chemrestox.0c00304	DIO inhibition	DIO1 inhibition	pesticides, cosmetics, drugs	OTHER	1719	Recombinant DIO enzyme	ToxCast phase1_v2, phase 2,and e1k data-base	1D, 2D, fingerprins	N.A.	N.A.	RDKit Count-Based Fingerprint, RDKit Descriptor Calculation KNIME	ChemAxon Standardize	Qualitive	Logistic Regression	Weight of evidence	F1 score: 0,68 MCC: 0,37 balanced accuracy: 0,67 AUC: 0,83	No	Internal nested 10-fold CV + internal test split	The authors prepared 100 random splits and used balanced weights.	Fulfilled	Fulfilled	Fulfilled	Fulfilled	Fulfilled	Not fulfilled	Not fulfilled	Fulfilled	Fulfilled	Not fulfilled
120	de Lomana, Marina Garcia and Weber, Andreas Georg and Birk, Barbara and L and siedel, Robert and Achenbach, Janosch and Schleifer, Klaus-Juergen and Mathea, Miriam and Kirchmair, Johannes	In Silico Models to Predict the Perturbation of Molecular Initiating Events Related to Thyroid Hormone Homeostasis	2021	10.1021/acs.chemrestox.0c00304	DIO inhibition	DIO1 inhibition	pesticides, cosmetics, drugs	OTHER	1719	Recombinant DIO enzyme	ToxCast phase1_v2, phase 2,and e1k data-base	1D, 2D, fingerprins	N.A.	N.A.	RDKit Count-Based Fingerprint, RDKit Descriptor Calculation KNIME	ChemAxon Standardize	Qualitive	Extreme gradient boosting	Weight of evidence	F1 score: 0,70 MCC: 0,45 balanced accuracy: 0,66 AUC: 0,84	No	Internal nested 10-fold CV + internal test split	The authors prepared 100 random splits and used balanced weights.	Fulfilled	Fulfilled	Fulfilled	Fulfilled	Fulfilled	Not fulfilled	Not fulfilled	Fulfilled	Fulfilled	Not fulfilled
121	de Lomana, Marina Garcia and Weber, Andreas Georg and Birk, Barbara and L and siedel, Robert and Achenbach, Janosch and Schleifer, Klaus-Juergen and Mathea, Miriam and Kirchmair, Johannes	In Silico Models to Predict the Perturbation of Molecular Initiating Events Related to Thyroid Hormone Homeostasis	2021	10.1021/acs.chemrestox.0c00304	DIO inhibition	DIO1 inhibition	pesticides, cosmetics, drugs	OTHER	1719	Recombinant DIO enzyme	ToxCast phase1_v2, phase 2,and e1k data-base	1D, 2D, fingerprins	N.A.	N.A.	RDKit Count-Based Fingerprint, RDKit Descriptor Calculation KNIME	ChemAxon Standardize	Qualitive	Support Vector Machine	Weight of evidence	F1 score: 0,71 MCC: 0,44 balanced accuracy: 0,68 AUC: 0,86	No	Internal nested 10-fold CV + internal test split	The authors prepared 100 random splits and used balanced weights.	Fulfilled	Fulfilled	Fulfilled	Fulfilled	Fulfilled	Not fulfilled	Not fulfilled	Fulfilled	Fulfilled	Not fulfilled
122	de Lomana, Marina Garcia and Weber, Andreas Georg and Birk, Barbara and L and siedel, Robert and Achenbach, Janosch and Schleifer, Klaus-Juergen and Mathea, Miriam and Kirchmair, Johannes	In Silico Models to Predict the Perturbation of Molecular Initiating Events Related to Thyroid Hormone Homeostasis	2021	10.1021/acs.chemrestox.0c00304	DIO inhibition	DIO1 inhibition	pesticides, cosmetics, drugs	OTHER	1719	Recombinant DIO enzyme	ToxCast phase1_v2, phase 2,and e1k data-base	1D, 2D, fingerprins	N.A.	N.A.	RDKit Count-Based Fingerprint, RDKit Descriptor Calculation KNIME	ChemAxon Standardize	Qualitive	Neural Networks	Weight of evidence	F1 score: 0,69 MCC: 0,43 balanced accuracy: 0,67 AUC: 0,86	No	Internal nested 10-fold CV + internal test split	The authors prepared 100 random splits and used balanced weights.	Fulfilled	Fulfilled	Fulfilled	Fulfilled	Fulfilled	Not fulfilled	Not fulfilled	Fulfilled	Fulfilled	Not fulfilled
123	de Lomana, Marina Garcia and Weber, Andreas Georg and Birk, Barbara and L and siedel, Robert and Achenbach, Janosch and Schleifer, Klaus-Juergen and Mathea, Miriam and Kirchmair, Johannes	In Silico Models to Predict the Perturbation of Molecular Initiating Events Related to Thyroid Hormone Homeostasis	2021	10.1021/acs.chemrestox.0c00304	DIO inhibition	DIO2 inhibition	pesticides, cosmetics, drugs	OTHER	1729	Recombinant DIO enzyme	ToxCast phase1_v2, phase 2,and e1k data-base, https://doi.org/10.1093/toxsci/kfy302	1D, 2D, fingerprins	N.A.	N.A.	RDKit Count-Based Fingerprint, RDKit Descriptor Calculation KNIME	ChemAxon Standardize	Qualitive	Random Forest	Weight of evidence	F1 score: 0,70 MCC: 0,43 balanced accuracy: 0,66 AUC: 0,85	No	Internal nested 10-fold CV + internal test split	The authors prepared 100 random splits and used balanced weights.	Fulfilled	Fulfilled	Fulfilled	Fulfilled	Fulfilled	Not fulfilled	Not fulfilled	Fulfilled	Fulfilled	Not fulfilled
124	de Lomana, Marina Garcia and Weber, Andreas Georg and Birk, Barbara and L and siedel, Robert and Achenbach, Janosch and Schleifer, Klaus-Juergen and Mathea, Miriam and Kirchmair, Johannes	In Silico Models to Predict the Perturbation of Molecular Initiating Events Related to Thyroid Hormone Homeostasis	2021	10.1021/acs.chemrestox.0c00304	DIO inhibition	DIO2 inhibition	pesticides, cosmetics, drugs	OTHER	1729	Recombinant DIO enzyme	ToxCast phase1_v2, phase 2,and e1k data-base, https://doi.org/10.1093/toxsci/kfy302	1D, 2D, fingerprins	N.A.	N.A.	RDKit Count-Based Fingerprint, RDKit Descriptor Calculation KNIME	ChemAxon Standardize	Qualitive	Logistic Regression	Weight of evidence	F1 score: 0,67 MCC: 0,35 balanced accuracy: 0,67 AUC: 0,81	No	Internal nested 10-fold CV + internal test split	The authors prepared 100 random splits and used balanced weights.	Fulfilled	Fulfilled	Fulfilled	Fulfilled	Fulfilled	Not fulfilled	Not fulfilled	Fulfilled	Fulfilled	Not fulfilled
125	de Lomana, Marina Garcia and Weber, Andreas Georg and Birk, Barbara and L and siedel, Robert and Achenbach, Janosch and Schleifer, Klaus-Juergen and Mathea, Miriam and Kirchmair, Johannes	In Silico Models to Predict the Perturbation of Molecular Initiating Events Related to Thyroid Hormone Homeostasis	2021	10.1021/acs.chemrestox.0c00304	DIO inhibition	DIO2 inhibition	pesticides, cosmetics, drugs	OTHER	1729	Recombinant DIO enzyme	ToxCast phase1_v2, phase 2,and e1k data-base, https://doi.org/10.1093/toxsci/kfy302	1D, 2D, fingerprins	N.A.	N.A.	RDKit Count-Based Fingerprint, RDKit Descriptor Calculation KNIME	ChemAxon Standardize	Qualitive	Extreme gradient boosting	Weight of evidence	F1 score: 0,70 MCC: 0,41 balanced accuracy: 0,67 AUC: 0,81	No	Internal nested 10-fold CV + internal test split	The authors prepared 100 random splits and used balanced weights.	Fulfilled	Fulfilled	Fulfilled	Fulfilled	Fulfilled	Not fulfilled	Not fulfilled	Fulfilled	Fulfilled	Not fulfilled
126	de Lomana, Marina Garcia and Weber, Andreas Georg and Birk, Barbara and L and siedel, Robert and Achenbach, Janosch and Schleifer, Klaus-Juergen and Mathea, Miriam and Kirchmair, Johannes	In Silico Models to Predict the Perturbation of Molecular Initiating Events Related to Thyroid Hormone Homeostasis	2021	10.1021/acs.chemrestox.0c00304	DIO inhibition	DIO2 inhibition	pesticides, cosmetics, drugs	OTHER	1729	Recombinant DIO enzyme	ToxCast phase1_v2, phase 2,and e1k data-base, https://doi.org/10.1093/toxsci/kfy302	1D, 2D, fingerprins	N.A.	N.A.	RDKit Count-Based Fingerprint, RDKit Descriptor Calculation KNIME	ChemAxon Standardize	Qualitive	Support Vector Machine	Weight of evidence	F1 score: 0,71 MCC: 0,43 balanced accuracy: 0,68 AUC: 0,84	No	Internal nested 10-fold CV + internal test split	The authors prepared 100 random splits and used balanced weights.	Fulfilled	Fulfilled	Fulfilled	Fulfilled	Fulfilled	Not fulfilled	Not fulfilled	Fulfilled	Fulfilled	Not fulfilled
127	de Lomana, Marina Garcia and Weber, Andreas Georg and Birk, Barbara and L and siedel, Robert and Achenbach, Janosch and Schleifer, Klaus-Juergen and Mathea, Miriam and Kirchmair, Johannes	In Silico Models to Predict the Perturbation of Molecular Initiating Events Related to Thyroid Hormone Homeostasis	2021	10.1021/acs.chemrestox.0c00304	DIO inhibition	DIO2 inhibition	pesticides, cosmetics, drugs	OTHER	1729	Recombinant DIO enzyme	ToxCast phase1_v2, phase 2,and e1k data-base, https://doi.org/10.1093/toxsci/kfy302	1D, 2D, fingerprins	N.A.	N.A.	RDKit Count-Based Fingerprint, RDKit Descriptor Calculation KNIME	ChemAxon Standardize	Qualitive	Neural Networks	Weight of evidence	F1 score: 0,69 MCC: 0,39 balanced accuracy: 0,67 AUC: 0,82	No	Internal nested 10-fold CV + internal test split	The authors prepared 100 random splits and used balanced weights.	Fulfilled	Fulfilled	Fulfilled	Fulfilled	Fulfilled	Not fulfilled	Not fulfilled	Fulfilled	Fulfilled	Not fulfilled
128	de Lomana, Marina Garcia and Weber, Andreas Georg and Birk, Barbara and L and siedel, Robert and Achenbach, Janosch and Schleifer, Klaus-Juergen and Mathea, Miriam and Kirchmair, Johannes	In Silico Models to Predict the Perturbation of Molecular Initiating Events Related to Thyroid Hormone Homeostasis	2021	10.1021/acs.chemrestox.0c00304	DIO inhibition	DIO3 inhibition	pesticides, cosmetics, drugs	OTHER	1728	Recombinant DIO enzyme	ToxCast phase1_v2, phase 2,and e1k data-base, https://doi.org/10.1093/toxsci/kfy302	1D, 2D, fingerprins	N.A.	N.A.	RDKit Count-Based Fingerprint, RDKit Descriptor Calculation KNIME	ChemAxon Standardize	Qualitive	Random Forest	Weight of evidence	F1 score: 0,69 MCC: 0,41 balanced accuracy: 0,66 AUC: 0,85	No	Internal nested 10-fold CV + internal test split	The authors prepared 100 random splits and used balanced weights.	Fulfilled	Fulfilled	Fulfilled	Fulfilled	Fulfilled	Not fulfilled	Not fulfilled	Fulfilled	Fulfilled	Not fulfilled
129	de Lomana, Marina Garcia and Weber, Andreas Georg and Birk, Barbara and L and siedel, Robert and Achenbach, Janosch and Schleifer, Klaus-Juergen and Mathea, Miriam and Kirchmair, Johannes	In Silico Models to Predict the Perturbation of Molecular Initiating Events Related to Thyroid Hormone Homeostasis	2021	10.1021/acs.chemrestox.0c00304	DIO inhibition	DIO3 inhibition	pesticides, cosmetics, drugs	OTHER	1728	Recombinant DIO enzyme	ToxCast phase1_v2, phase 2,and e1k data-base, https://doi.org/10.1093/toxsci/kfy302	1D, 2D, fingerprins	N.A.	N.A.	RDKit Count-Based Fingerprint, RDKit Descriptor Calculation KNIME	ChemAxon Standardize	Qualitive	Logistic Regression	Weight of evidence	F1 score: 0,70 MCC: 0,39 balanced accuracy: 0,69 AUC: 0,82	No	Internal nested 10-fold CV + internal test split	The authors prepared 100 random splits and used balanced weights.	Fulfilled	Fulfilled	Fulfilled	Fulfilled	Fulfilled	Not fulfilled	Not fulfilled	Fulfilled	Fulfilled	Not fulfilled
130	de Lomana, Marina Garcia and Weber, Andreas Georg and Birk, Barbara and L and siedel, Robert and Achenbach, Janosch and Schleifer, Klaus-Juergen and Mathea, Miriam and Kirchmair, Johannes	In Silico Models to Predict the Perturbation of Molecular Initiating Events Related to Thyroid Hormone Homeostasis	2021	10.1021/acs.chemrestox.0c00304	DIO inhibition	DIO3 inhibition	pesticides, cosmetics, drugs	OTHER	1728	Recombinant DIO enzyme	ToxCast phase1_v2, phase 2,and e1k data-base, https://doi.org/10.1093/toxsci/kfy302	1D, 2D, fingerprins	N.A.	N.A.	RDKit Count-Based Fingerprint, RDKit Descriptor Calculation KNIME	ChemAxon Standardize	Qualitive	Extreme gradient boosting	Weight of evidence	F1 score: 0,69 MCC: 0,40 balanced accuracy: 0,67 AUC: 0,82	No	Internal nested 10-fold CV + internal test split	The authors prepared 100 random splits and used balanced weights.	Fulfilled	Fulfilled	Fulfilled	Fulfilled	Fulfilled	Not fulfilled	Not fulfilled	Fulfilled	Fulfilled	Not fulfilled
131	de Lomana, Marina Garcia and Weber, Andreas Georg and Birk, Barbara and L and siedel, Robert and Achenbach, Janosch and Schleifer, Klaus-Juergen and Mathea, Miriam and Kirchmair, Johannes	In Silico Models to Predict the Perturbation of Molecular Initiating Events Related to Thyroid Hormone Homeostasis	2021	10.1021/acs.chemrestox.0c00304	DIO inhibition	DIO3 inhibition	pesticides, cosmetics, drugs	OTHER	1728	Recombinant DIO enzyme	ToxCast phase1_v2, phase 2,and e1k data-base, https://doi.org/10.1093/toxsci/kfy302	1D, 2D, fingerprins	N.A.	N.A.	RDKit Count-Based Fingerprint, RDKit Descriptor Calculation KNIME	ChemAxon Standardize	Qualitive	Support Vector Machine	Weight of evidence	F1 score: 0,68 MCC: 0,38 balanced accuracy: 0,66 AUC: 0,85	No	Internal nested 10-fold CV + internal test split	The authors prepared 100 random splits and used balanced weights.	Fulfilled	Fulfilled	Fulfilled	Fulfilled	Fulfilled	Not fulfilled	Not fulfilled	Fulfilled	Fulfilled	Not fulfilled
132	de Lomana, Marina Garcia and Weber, Andreas Georg and Birk, Barbara and L and siedel, Robert and Achenbach, Janosch and Schleifer, Klaus-Juergen and Mathea, Miriam and Kirchmair, Johannes	In Silico Models to Predict the Perturbation of Molecular Initiating Events Related to Thyroid Hormone Homeostasis	2021	10.1021/acs.chemrestox.0c00304	DIO inhibition	DIO3 inhibition	pesticides, cosmetics, drugs	OTHER	1728	Recombinant DIO enzyme	ToxCast phase1_v2, phase 2,and e1k data-base, https://doi.org/10.1093/toxsci/kfy302	1D, 2D, fingerprins	N.A.	N.A.	RDKit Count-Based Fingerprint, RDKit Descriptor Calculation KNIME	ChemAxon Standardize	Qualitive	Neural Networks	Weight of evidence	F1 score: 0,71 MCC: 0,42 balanced accuracy: 0,68 AUC: 0,85	No	Internal nested 10-fold CV + internal test split	The authors prepared 100 random splits and used balanced weights.	Fulfilled	Fulfilled	Fulfilled	Fulfilled	Fulfilled	Not fulfilled	Not fulfilled	Fulfilled	Fulfilled	Not fulfilled
133	Kotsampasakou, Eleni and Brenner, Stefan and Jaeger, Walter and Ecker, Gerhard F.	Identification of Novel Inhibitors of Organic Anion Transporting Polypeptides 1B1 and 1B3 (OATP1B1 and OATP1B3) Using a Consensus Vote of Six Classification Models	2015	10.1021/acs.molpharmaceut.5b00583	Cell membrane transporters	OATP1B1inhibition	N.A.	OTHER	1708	N.A.	https://doi.org/10.1021/acs.molpharmaceut.5b00583	3D	a_acc, a_don, logP (o/w), mr, TPSA and weight	6	MOE 2013.0801	MOE 2013.0801	Qualitive	Random Forest	Weight of evidence	Test set: Accuracy: 0.846, Sensitivity: 0.719, Speciﬁcity: 0.905, Precision: 0.780, MCC: 0.638, ROC area: 0.815 10-fold CV: Accuracy: 0.843, Sensitivity: 0.611, Speciﬁcity: 0.872, Precision: 0.374, MCC: 0.394, ROC area: 0.795 5-fold CV: Accuracy: 0.858, Sensitivity: 0.621, Speciﬁcity: 0.888, Precision: 0.410, MCC: 0.428, ROC area: 0.790	Yes	External (non-overlapping literature-derived test set) + internal CV	The software for model building was WEKA. The metaclassiﬁers MetaCost and CostSensitive Classiﬁer, as implemented in WEKA.	Fulfilled	Not fulfilled	Not fulfilled	Fulfilled	Fulfilled	Not fulfilled	Not fulfilled	Fulfilled	Fulfilled	Not fulfilled
134	Kotsampasakou, Eleni and Brenner, Stefan and Jaeger, Walter and Ecker, Gerhard F.	Identification of Novel Inhibitors of Organic Anion Transporting Polypeptides 1B1 and 1B3 (OATP1B1 and OATP1B3) Using a Consensus Vote of Six Classification Models	2015	10.1021/acs.molpharmaceut.5b00583	Cell membrane transporters	OATP1B1inhibition	N.A.	OTHER	1708	N.A.	https://doi.org/10.1021/acs.molpharmaceut.5b00583	3D	a_acc, a_don, logP (o/w), mr, TPSA and weight	6	MOE 2013.0801	MOE 2013.0801	Qualitive	Support Vector Machines	Weight of evidence	Test set: Accuracy: 0.841 , Sensitivity: 0.672, Speciﬁcity: 0.920, Precision: 0.796, MCC: 0.622, ROC area: 0.869 10-fold CV: Accuracy: 0.862, Sensitivity: 0.489, Speciﬁcity: 0.909, Precision: 0.403, MCC: 0.366, ROC area: 0.808 5-fold CV: Accuracy: 0.862, Sensitivity: 0.495, Speciﬁcity: 0.908, Precision: 0.402, MCC: 0.368, ROC area: 0.791	Yes	External (non-overlapping literature-derived test set) + internal CV	The software for model building was WEKA. The metaclassiﬁers MetaCost and CostSensitive Classiﬁer, as implemented in WEKA.	Fulfilled	Not fulfilled	Not fulfilled	Fulfilled	Fulfilled	Not fulfilled	Not fulfilled	Fulfilled	Fulfilled	Not fulfilled
135	Kotsampasakou, Eleni and Brenner, Stefan and Jaeger, Walter and Ecker, Gerhard F.	Identification of Novel Inhibitors of Organic Anion Transporting Polypeptides 1B1 and 1B3 (OATP1B1 and OATP1B3) Using a Consensus Vote of Six Classification Models	2015	10.1021/acs.molpharmaceut.5b00583	Cell membrane transporters	OATP1B1inhibition	N.A.	OTHER	1708	N.A.	https://doi.org/10.1021/acs.molpharmaceut.5b00583	2D	CrippenLogP, CrippenMR, nHBAcc_Lipinski, nHBDon_Lipinski, TopoPSA, MW	6	PaDEL	MOE 2013.0801	Qualitive	Random Forest	Weight of evidence	Test set: Accuracy: 0.811, Sensitivity: 0.719, Speciﬁcity: 0.854, Precision: 0.697, MCC: 0.568, ROC area: 0.814 10-fold CV: Accuracy: 0.841, Sensitivity: 0.626, Speciﬁcity: 0.868, Precision: 0.373, MCC: 0.399, ROC area: 0.790 5-fold CV: Accuracy: 0.843, Sensitivity: 0.605, Speciﬁcity: 0.872, Precision: 0.372, MCC: 0.390, ROC area: 0.787	Yes	External (non-overlapping literature-derived test set) + internal CV	The software for model building was WEKA. The metaclassiﬁers MetaCost and CostSensitive Classiﬁer, as implemented in WEKA.	Fulfilled	Not fulfilled	Not fulfilled	Fulfilled	Fulfilled	Not fulfilled	Not fulfilled	Fulfilled	Fulfilled	Not fulfilled
136	Kotsampasakou, Eleni and Brenner, Stefan and Jaeger, Walter and Ecker, Gerhard F.	Identification of Novel Inhibitors of Organic Anion Transporting Polypeptides 1B1 and 1B3 (OATP1B1 and OATP1B3) Using a Consensus Vote of Six Classification Models	2015	10.1021/acs.molpharmaceut.5b00583	Cell membrane transporters	OATP1B1inhibition	N.A.	OTHER	1708	N.A.	https://doi.org/10.1021/acs.molpharmaceut.5b00583	2D	CrippenLogP, CrippenMR, nHBAcc_Lipinski, nHBDon_Lipinski, TopoPSA, MW	6	PaDEL	MOE 2013.0801	Qualitive	Support Vector Machines	Weight of evidence	Test set: Accuracy: 0.821 , Sensitivity: 0.609, Speciﬁcity: 0.920, Precision: 0.780, MCC: 0.570, ROC area: 0.851 10-fold CV: Accuracy: 0.867, Sensitivity: 0.453, Speciﬁcity: 0.919, Precision: 0.411, MCC: 0.357, ROC area: 0.806 5-fold CV: Accuracy: 0.864, Sensitivity: 0.453, Speciﬁcity: 0.915, Precision: 0.400, MCC: 0.348, ROC area: 0.799	Yes	External (non-overlapping literature-derived test set) + internal CV	The software for model building was WEKA. The metaclassiﬁers MetaCost and CostSensitive Classiﬁer, as implemented in WEKA.	Fulfilled	Not fulfilled	Not fulfilled	Fulfilled	Fulfilled	Not fulfilled	Not fulfilled	Fulfilled	Fulfilled	Not fulfilled
137	Kotsampasakou, Eleni and Brenner, Stefan and Jaeger, Walter and Ecker, Gerhard F.	Identification of Novel Inhibitors of Organic Anion Transporting Polypeptides 1B1 and 1B3 (OATP1B1 and OATP1B3) Using a Consensus Vote of Six Classification Models	2015	10.1021/acs.molpharmaceut.5b00583	Cell membrane transporters	OATP1B1inhibition	N.A.	OTHER	1708	N.A.	https://doi.org/10.1021/acs.molpharmaceut.5b00583	2D	CrippenLogP, CrippenMR, nHBAcc_Lipinski, nHBDon_Lipinski, TopoPSA, MW, nRotB, topoRadius, topoDiameter, topoShape, globalTopoChargeIndex	11	PaDEL	MOE 2013.0801	Qualitive	Random Forest	Weight of evidence	Test set: Accuracy: 0.831 , Sensitivity: 0.719, Speciﬁcity: 0.833, Precision: 0.742, MCC: 0.607, ROC area: 0.845 10-fold CV: Accuracy: 0.854, Sensitivity: 0.579, Speciﬁcity: 0.889, Precision: 0.394, MCC: 0.398, ROC area: 0.797 5-fold CV: Accuracy: 0.853, Sensitivity: 0.595, Speciﬁcity: 0.885, Precision: 0.394, MCC: 0.404, ROC area: 0.801	Yes	External (non-overlapping literature-derived test set) + internal CV	The software for model building was WEKA. The metaclassiﬁers MetaCost and CostSensitive Classiﬁer, as implemented in WEKA.	Fulfilled	Not fulfilled	Not fulfilled	Fulfilled	Fulfilled	Not fulfilled	Not fulfilled	Fulfilled	Fulfilled	Not fulfilled
138	Kotsampasakou, Eleni and Brenner, Stefan and Jaeger, Walter and Ecker, Gerhard F.	Identification of Novel Inhibitors of Organic Anion Transporting Polypeptides 1B1 and 1B3 (OATP1B1 and OATP1B3) Using a Consensus Vote of Six Classification Models	2015	10.1021/acs.molpharmaceut.5b00583	Cell membrane transporters	OATP1B1inhibition	N.A.	OTHER	1708	N.A.	https://doi.org/10.1021/acs.molpharmaceut.5b00583	2D	CrippenLogP, CrippenMR, nHBAcc_Lipinski, nHBDon_Lipinski, TopoPSA, MW, nRotB, topoRadius, topoDiameter, topoShape, globalTopoChargeIndex	11	PaDEL	MOE 2013.0801	Qualitive	Support Vector Machines	Weight of evidence	Test set: Accuracy: 0.821, Sensitivity: 0.547, Speciﬁcity: 0.949, Precision: 0.833, MCC: 0.568, ROC area: 0.868 10-fold CV: Accuracy: 0.861, Sensitivity: 0.505, Speciﬁcity: 0.905, Precision: 0.400, MCC: 0.371, ROC area: 0.801 5-fold CV: Accuracy: 0.861, Sensitivity: 0.500, Speciﬁcity: 0.906, Precision: 0.401, MCC: 0.370, ROC area: 0.790	Yes	External (non-overlapping literature-derived test set) + internal CV	The software for model building was WEKA. The metaclassiﬁers MetaCost and CostSensitive Classiﬁer, as implemented in WEKA.	Fulfilled	Not fulfilled	Not fulfilled	Fulfilled	Fulfilled	Not fulfilled	Not fulfilled	Fulfilled	Fulfilled	Not fulfilled
139	Kotsampasakou, Eleni and Brenner, Stefan and Jaeger, Walter and Ecker, Gerhard F.	Identification of Novel Inhibitors of Organic Anion Transporting Polypeptides 1B1 and 1B3 (OATP1B1 and OATP1B3) Using a Consensus Vote of Six Classification Models	2015	10.1021/acs.molpharmaceut.5b00583	Cell membrane transporters	OATP1B3 inhibition	N.A.	OTHER	1725	N.A.	https://doi.org/10.1021/acs.molpharmaceut.5b00583	3D	a_acc, a_don, logP (o/w), mr, TPSA and weight	6	MOE 2013.0801	MOE 2013.0801	Qualitive	Random Forest	Weight of evidence	Test set: Accuracy: 0.847 , Sensitivity: 0.775 , Speciﬁcity: 0.864, Precision: 0.574, MCC: 0.574, ROC area: 0.847 10-fold CV: Accuracy: 0.876, Sensitivity: 0.677, Speciﬁcity: 0.891, Precision: 0.326, MCC: 0.412, ROC area: 0.842 5-fold CV: Accuracy: 0.871, Sensitivity: 0.661, Speciﬁcity: 0.887, Precision: 0.312, MCC: 0.394, ROC area: 0.821	Yes	External (non-overlapping literature-derived test set) + internal CV	The software for model building was WEKA. The metaclassiﬁers MetaCost and CostSensitive Classiﬁer, as implemented in WEKA.	Fulfilled	Not fulfilled	Not fulfilled	Fulfilled	Fulfilled	Not fulfilled	Not fulfilled	Fulfilled	Fulfilled	Not fulfilled
140	Kotsampasakou, Eleni and Brenner, Stefan and Jaeger, Walter and Ecker, Gerhard F.	Identification of Novel Inhibitors of Organic Anion Transporting Polypeptides 1B1 and 1B3 (OATP1B1 and OATP1B3) Using a Consensus Vote of Six Classification Models	2015	10.1021/acs.molpharmaceut.5b00583	Cell membrane transporters	OATP1B3 inhibition	N.A.	OTHER	1725	N.A.	https://doi.org/10.1021/acs.molpharmaceut.5b00583	3D	a_acc, a_don, logP (o/w), mr, TPSA and weight	6	MOE 2013.0801	MOE 2013.0801	Qualitive	Support Vector Machines	Weight of evidence	Test set: Accuracy: 0.852, Sensitivity: 0.825, Speciﬁcity: 0.858, Precision: 0.579, MCC: 0.603, ROC area: 0.919 10-fold CV: Accuracy: 0.900, Sensitivity: 0.597, Speciﬁcity: 0.923, Precision: 0.376, MCC: 0.422, ROC area: 0.866 5-fold CV: Accuracy: 0.893, Sensitivity: 0.589, Speciﬁcity: 0.916, Precision: 0.353, MCC: 0.401, ROC area: 0.852	Yes	External (non-overlapping literature-derived test set) + internal CV	The software for model building was WEKA. The metaclassiﬁers MetaCost and CostSensitive Classiﬁer, as implemented in WEKA.	Fulfilled	Not fulfilled	Not fulfilled	Fulfilled	Fulfilled	Not fulfilled	Not fulfilled	Fulfilled	Fulfilled	Not fulfilled
141	Kotsampasakou, Eleni and Brenner, Stefan and Jaeger, Walter and Ecker, Gerhard F.	Identification of Novel Inhibitors of Organic Anion Transporting Polypeptides 1B1 and 1B3 (OATP1B1 and OATP1B3) Using a Consensus Vote of Six Classification Models	2015	10.1021/acs.molpharmaceut.5b00583	Cell membrane transporters	OATP1B3 inhibition	N.A.	OTHER	1725	N.A.	https://doi.org/10.1021/acs.molpharmaceut.5b00583	2D	CrippenLogP, CrippenMR, nHBAcc_Lipinski, nHBDon_Lipinski, TopoPSA, MW	6	PaDEL	MOE 2013.0801	Qualitive	Random Forest	Weight of evidence	Test set: Accuracy: 0.828, Sensitivity: 0.825, Speciﬁcity: 0.828, Precision: 0.532, MCC: 0.563, ROC area: 0.877 10-fold CV: Accuracy: 0.870, Sensitivity: 0.677, Speciﬁcity: 0.884, Precision: 0.312, MCC: 0.400, ROC area: 0.844 5-fold CV: Accuracy: 0.863, Sensitivity: 0.669, Speciﬁcity: 0.878, Precision: 0.299, MCC: 0.385, ROC area: 0.814	Yes	External (non-overlapping literature-derived test set) + internal CV	The software for model building was WEKA. The metaclassiﬁers MetaCost and CostSensitive Classiﬁer, as implemented in WEKA.	Fulfilled	Not fulfilled	Not fulfilled	Fulfilled	Fulfilled	Not fulfilled	Not fulfilled	Fulfilled	Fulfilled	Not fulfilled
142	Kotsampasakou, Eleni and Brenner, Stefan and Jaeger, Walter and Ecker, Gerhard F.	Identification of Novel Inhibitors of Organic Anion Transporting Polypeptides 1B1 and 1B3 (OATP1B1 and OATP1B3) Using a Consensus Vote of Six Classification Models	2015	10.1021/acs.molpharmaceut.5b00583	Cell membrane transporters	OATP1B3 inhibition	N.A.	OTHER	1725	N.A.	https://doi.org/10.1021/acs.molpharmaceut.5b00583	2D	CrippenLogP, CrippenMR, nHBAcc_Lipinski, nHBDon_Lipinski, TopoPSA, MW	6	PaDEL	MOE 2013.0801	Qualitive	Support Vector Machines	Weight of evidence	Test set: Accuracy: 0.847 , Sensitivity: 0.725, Speciﬁcity: 0.876, Precision: 0.580, MCC: 0.554, ROC area: 0.925 10-fold CV: Accuracy: 0.894, Sensitivity: 0.516, Speciﬁcity: 0.923, Precision: 0.342, MCC: 0.365, ROC area: 0.853 5-fold CV: Accuracy: 0.896, Sensitivity: 0.508, Speciﬁcity: 0.926, Precision: 0.348, MCC: 0.366, ROC area: 0.840	Yes	External (non-overlapping literature-derived test set) + internal CV	The software for model building was WEKA. The metaclassiﬁers MetaCost and CostSensitive Classiﬁer, as implemented in WEKA.	Fulfilled	Not fulfilled	Not fulfilled	Fulfilled	Fulfilled	Not fulfilled	Not fulfilled	Fulfilled	Fulfilled	Not fulfilled
143	Kotsampasakou, Eleni and Brenner, Stefan and Jaeger, Walter and Ecker, Gerhard F.	Identification of Novel Inhibitors of Organic Anion Transporting Polypeptides 1B1 and 1B3 (OATP1B1 and OATP1B3) Using a Consensus Vote of Six Classification Models	2015	10.1021/acs.molpharmaceut.5b00583	Cell membrane transporters	OATP1B3 inhibition	N.A.	OTHER	1725	N.A.	https://doi.org/10.1021/acs.molpharmaceut.5b00583	2D	CrippenLogP, CrippenMR, nHBAcc_Lipinski, nHBDon_Lipinski, TopoPSA, MW, nRotB, topoRadius, topoDiameter, topoShape, globalTopoChargeIndex	11	PaDEL	MOE 2013.0801	Qualitive	Random Forest	Weight of evidence	Test set: Accuracy: 0.842 , Sensitivity: 0.775, Speciﬁcity: 0.858, Precision: 0.564, MCC: 0.565, ROC area: 0.886 10-fold CV: Accuracy: 0.866, Sensitivity: 0.629, Speciﬁcity: 0.884, Precision: 0.295, MCC: 0.368, ROC area: 0.832 5-fold CV: Accuracy: 0.863, Sensitivity: 0.645, Speciﬁcity: 0.880, Precision: 0.294, MCC: 0.372, ROC area: 0.825	Yes	External (non-overlapping literature-derived test set) + internal CV	The software for model building was WEKA. The metaclassiﬁers MetaCost and CostSensitive Classiﬁer, as implemented in WEKA.	Fulfilled	Not fulfilled	Not fulfilled	Fulfilled	Fulfilled	Not fulfilled	Not fulfilled	Fulfilled	Fulfilled	Not fulfilled
144	Kotsampasakou, Eleni and Brenner, Stefan and Jaeger, Walter and Ecker, Gerhard F.	Identification of Novel Inhibitors of Organic Anion Transporting Polypeptides 1B1 and 1B3 (OATP1B1 and OATP1B3) Using a Consensus Vote of Six Classification Models	2015	10.1021/acs.molpharmaceut.5b00583	Cell membrane transporters	OATP1B3 inhibition	N.A.	OTHER	1725	N.A.	https://doi.org/10.1021/acs.molpharmaceut.5b00583	2D	CrippenLogP, CrippenMR, nHBAcc_Lipinski, nHBDon_Lipinski, TopoPSA, MW, nRotB, topoRadius, topoDiameter, topoShape, globalTopoChargeIndex	11	PaDEL	MOE 2013.0801	Qualitive	Support Vector Machines	Weight of evidence	Test set: Accuracy: 0.866, Sensitivity: 0.750, Speciﬁcity: 0.893, Precision: 0.625, MCC: 0.602, ROC area: 0.924 10-fold CV: Accuracy: 0.881, Sensitivity: 0.581, Speciﬁcity: 0.904, Precision: 0.320, MCC: 0.372, ROC area: 0.849 5-fold CV: Accuracy: 0.883, Sensitivity: 0.613, Speciﬁcity: 0.904, Precision: 0.332, MCC: 0.394, ROC area: 0.844	Yes	External (non-overlapping literature-derived test set) + internal CV	The software for model building was WEKA. The metaclassiﬁers MetaCost and CostSensitive Classiﬁer, as implemented in WEKA.	Fulfilled	Not fulfilled	Not fulfilled	Fulfilled	Fulfilled	Not fulfilled	Not fulfilled	Fulfilled	Fulfilled	Not fulfilled
145	Azimi, Gholamhassan and Afiuni-Zadeh, Somaieh and Karami, Alireza	A QSAR study for modeling of thyroid receptors ß1 selective ligands by application of adaptive neuro-fuzzy inference system and radial basis function	2012	10.1002/cem.2421	Thyroid hormone receptors (THR) and transcriptional regulation	pIC50 of THR	Thyroid receptor ligands	OTHER	83	Human thyroid receptors	DOI: 10.1016/j.bmc.2007.05.016	3D	SCBO, EEig08x	2	DRAGON	AM1 Gaussian 98 package	Quantitative	Adaptive neuro-fuzzy inference system	Weight of evidence	RMSE = 0.7224, Q2loo = 0.7180	No	Internal LOO cross-validation	GA-PLS was used for descriptors selection	Fulfilled	Fulfilled	Not fulfilled	Fulfilled	Fulfilled	Not fulfilled	Not fulfilled	Fulfilled	Fulfilled	Not fulfilled
146	Azimi, Gholamhassan and Afiuni-Zadeh, Somaieh and Karami, Alireza	A QSAR study for modeling of thyroid receptors ß1 selective ligands by application of adaptive neuro-fuzzy inference system and radial basis function	2012	10.1002/cem.2421	Thyroid hormone receptors (THR) and transcriptional regulation	pIC50 of THR	Thyroid receptor ligands	OTHER	83	Human thyroid receptors	DOI: 10.1016/j.bmc.2007.05.016	3D	SCBO, EEig08x, BEHe1	3	DRAGON	AM1 Gaussian 98 package	Quantitative	Radial basis function	Weight of evidence	RMSE = 0.7113, Q2loo = 0.7266	No	Internal LOO cross-validation	GA-PLS was used for descriptors selection	Fulfilled	Fulfilled	Not fulfilled	Fulfilled	Fulfilled	Not fulfilled	Not fulfilled	Fulfilled	Fulfilled	Not fulfilled
147	Azimi, Gholamhassan and Afiuni-Zadeh, Somaieh and Karami, Alireza	A QSAR study for modeling of thyroid receptors ß1 selective ligands by application of adaptive neuro-fuzzy inference system and radial basis function	2012	10.1002/cem.2421	Thyroid hormone receptors (THR) and transcriptional regulation	pIC50 of THR	Thyroid receptor ligands	OTHER	83	Human thyroid receptors	DOI: 10.1016/j.bmc.2007.05.016	3D	SCBO, BEHe1, GGI6, GATS1e, MW, Xindex, EEig08x	7	DRAGON	AM1 Gaussian 98 package	Quantitative	Multiple linear regression	Weight of evidence	RMSE = 9.5697, Q2loo = 0.4912	No	Internal LOO cross-validation	GA-PLS was used for descriptors selection	Fulfilled	Fulfilled	Not fulfilled	Fulfilled	Fulfilled	Not fulfilled	Not fulfilled	Fulfilled	Fulfilled	Not fulfilled
148	Charest N and Sinclair G and Eytcheson SA and Chang DT and Martin TM and Lowe CN and Paul Friedman K and Williams AJ	Combined In Vitro and In Silico Workflow to Deliver Robust, Transparent, and Contextually Rigorous Models of Bioactivity.	2025	10.1021/acs.jcim.5c00713	Binding to transthyretin (TTR) in serum	Binding to hTTR	Heterogenous	OTHER	853	human TTR	10.1021/acs.chemrestox.4c00330	1D/2D PaDEL descriptors	CrippenLogP; ATSC3c; ATSC5c; C1SP3; ETA_BetaP_s; naAromAtom; ZMIC1; ATSC4m; ZMIC5; ATSC4c; hmin; hmax; ATSC2m; ATSC5m; ETA_Beta_ns_d; ATSC0m; VE1_DzZ; C1SP2; ZMIC2; ATSC1m; nHBAcc; ZMIC3; ATSC3m; ATSC2c; ETA_dAlpha_A; ETA_Shape_Y; ATSC0c; maxdssC; ZMIC4; nHBDon; ATSC1c		PaDEL, OPERA software v2.9		Qualitative	Random Forest	Weight of evidence	Root mean squared error (RMSE) (CU): CV fold (0): 2.5; (1): 2.9; (2): 3.1; (3): 2.4; (4): 2.9; CV SD: 0.26; CV mean: 2.8; OBB samples: 2.9; external test set: 2.5 Mean absolute error (MAE) (CU): CV fold (0): 1.7; (1): 1.9; (2): 2.3; (3): 1.8; (4): 2.0; CV SD: 0.20; CV mean: 1.9; OBB samples: 2.0; external test set: 1.7 Median absolute error (MdAE) (CU): CV fold (0): 1.0; (1): 1.0; (2): 2.0; (3): …	Yes	External (independent dataset)		Fulfilled	Fulfilled	Fulfilled	Fulfilled	Fulfilled	Fulfilled	Fulfilled	Fulfilled	Fulfilled	Fulfilled
149	Xiaolin Pan, Yaowen Gu, Weijun Zhou, Yingkai Zhang	Enhancing Transthyretin Binding Affinity Prediction with a Consensus Model: Insights from the Tox24 Challenge	2025	https://doi.org/10.1021/acs.chemrestox.4c00560	Binding to transthyretin (TTR) in seruM	Binding to hTTR	Diverse chemical compounds	OTHER	1002	human TTR	ToxCast libraries	2D/3D	N.A.	N.A.	N.A.	N.A.	Qualitive	KANO	Weight of evidence	R2=0.52, RMSE=23.1, MAE=16.8, PCC=0.73	No			Fulfilled	Not fulfilled	Not fulfilled	Not fulfilled	Not fulfilled	Fulfilled	Fulfilled	Fulfilled	Fulfilled	Not fulfilled
150	Xiaolin Pan, Yaowen Gu, Weijun Zhou, Yingkai Zhang	Enhancing Transthyretin Binding Affinity Prediction with a Consensus Model: Insights from the Tox24 Challenge	2025	https://doi.org/10.1021/acs.chemrestox.4c00560	Binding to transthyretin (TTR) in seruM	Binding to hTTR	Diverse chemical compounds	OTHER	1002	human TTR	ToxCast libraries	2D/3D	N.A.	N.A.	N.A.	N.A.	Qualitive	GGAP-CPI	Weight of evidence	R2=0.50, RMSE=23.5, MAE=16.9, PCC=0.71	No			Fulfilled	Not fulfilled	Not fulfilled	Not fulfilled	Not fulfilled	Fulfilled	Fulfilled	Fulfilled	Fulfilled	Not fulfilled
151	Xiaolin Pan, Yaowen Gu, Weijun Zhou, Yingkai Zhang	Enhancing Transthyretin Binding Affinity Prediction with a Consensus Model: Insights from the Tox24 Challenge	2025	https://doi.org/10.1021/acs.chemrestox.4c00560	Binding to transthyretin (TTR) in seruM	Binding to hTTR	Diverse chemical compounds	OTHER	1002	human TTR	ToxCast libraries	2D/3D	N.A.	N.A.	N.A.	N.A.	Qualitive	sPhysNet	Weight of evidence	R2=0.48, RMSE=23.8, MAE=16.9, PCC=0.71	No			Fulfilled	Not fulfilled	Not fulfilled	Not fulfilled	Not fulfilled	Fulfilled	Fulfilled	Fulfilled	Fulfilled	Not fulfilled
152	Anita Sosnowska, Michalina Mudlaff, Enrico Mombelli, Peter Behnisch, Szymon Zdybel,Harrie Besselink, Jochen Kuckelkorn, Natalia Bulawska, Kacper Kepka, Dominika Kowalska, Abraham Brouwer, Tomasz Puzyn	Identification of new PFAS for severe interference with thyroid hormone transport: A combined in vitro/silico approach	2025	https://doi.org/10.1016/j.jhazmat.2025.137949	Binding to transthyretin (TTR) in seruM	RPF	PFAS	PFAS	44	human TTR	experimental studies	2D	SM4_D, and GATS3m	2	alvaDesc	N.A.	Qualitive	DTC	Weight of evidence	Accuracy: 0.97 Precision: 0.97 Recall: 0.97 F1_score: 0.97 MCC: 0.92 True positive (TP): 7 (20%) True negative (TN): 26 (74.3%) False positive (FP): 2 (5.7%) False negative (FN): 0 (0%)	Yes	External (independent dataset)		Fulfilled	Fulfilled	Fulfilled	Fulfilled	Fulfilled	Fulfilled	Fulfilled	Fulfilled	Fulfilled	Fulfilled
153	Anita Sosnowska, Michalina Mudlaff, Enrico Mombelli, Peter Behnisch, Szymon Zdybel,Harrie Besselink, Jochen Kuckelkorn, Natalia Bulawska, Kacper Kepka, Dominika Kowalska, Abraham Brouwer, Tomasz Puzyn	Identification of new PFAS for severe interference with thyroid hormone transport: A combined in vitro/silico approach	2025	https://doi.org/10.1016/j.jhazmat.2025.137949	Binding to transthyretin (TTR) in seruM	RPF	PFAS	PFAS	35	human TTR	experimental studies	2D	AMW, GATS7p, B10[F-F]	3	alvaDesc	N.A.	Quantitative	MLR	Weight of evidence	R2= 0.77 RMSEC= 0.56 MAEC= 0.43 Q2LOO= 0.77 RMSECV= 0.50 MAECV= 0.40	Yes	External (independent dataset)		Fulfilled	Fulfilled	Fulfilled	Fulfilled	Fulfilled	Fulfilled	Fulfilled	Fulfilled	Fulfilled	Fulfilled
154	Anita Sosnowska, Michalina Mudlaff, Enrico Mombelli, Peter Behnisch, Szymon Zdybel,Harrie Besselink, Jochen Kuckelkorn, Natalia Bulawska, Kacper Kepka, Dominika Kowalska, Abraham Brouwer, Tomasz Puzyn	Identification of new PFAS for severe interference with thyroid hormone transport: A combined in vitro/silico approach	2025	https://doi.org/10.1016/j.jhazmat.2025.137949	Binding to transthyretin (TTR) in seruM	RPF	PFAS	PFAS	35	human TTR	experimental studies	2D	AMW, GATS7p, B10[F-F]	3	alvaDesc	N.A.	Quantitative	MLR	Weight of evidence	Q2LOO=0.82, Q2LSO=0.82, Q2EXTF3=0.82, CCCEXT=0.86, MAEEXT=0.47, Q2LOOfm=0.81, Q2LSOfm=0.8	Yes	External (independent dataset)		Fulfilled	Fulfilled	Fulfilled	Fulfilled	Fulfilled	Fulfilled	Fulfilled	Fulfilled	Fulfilled	Fulfilled
155	Bharath Basavapattana Rudresh, Abhishek Kumar Tater , Vaibav Barot , Nitin Patel , Ashita Desai , Sreerupa Mitra , Abhay Deshpande	Development and experimental validation of 3D QSAR models for the screening of thyroid peroxidase inhibitors using integrated methods of computational chemistry	2024	https://doi.org/10.1016/j.heliyon.2024.e29756	Thyroid peroxidase inhibition	pIC50	thyroid disrupting chemicals + the external dataset (Kaemferol, Phenylthiourea, Epigallocatechin gallate, Hexestrol, Reservatrol, Acetaminophen, Gallic acid hydrate, 4-Benzyl oxy phenol, Curcumin, Tetrahydro curcumin)	OTHER	442	Human TPO	https://doi.org/10.1016/j.heliyon.2024.e29756	3D	Cresset Flare “field points” computed with the eXtended Electron Distribution (XED) force field from aligned ligand conformations (aligned to the docked amitrole reference after a conformer hunt).	Not reported	Cresset Flare	Conformation hunt (very accurate/slow) + pose selection by binding energy; no explicit descriptor selection or ML hyperparameter optimization reported.	Quantitative	Random Forest (RF)	Not considered	R2 = 0.78 (ONLY THIS METRIC)	Yes	Same-source blind test (challenge hold-out) + CV	The only metric for the QSAR model was R2	Not fulfilled	Not fulfilled	Not fulfilled	Not fulfilled	Not fulfilled	Not fulfilled	Not fulfilled	Not fulfilled	Not fulfilled	Not fulfilled
156	Bharath Basavapattana Rudresh, Abhishek Kumar Tater , Vaibav Barot , Nitin Patel , Ashita Desai , Sreerupa Mitra , Abhay Deshpande	Development and experimental validation of 3D QSAR models for the screening of thyroid peroxidase inhibitors using integrated methods of computational chemistry	2024	https://doi.org/10.1016/j.heliyon.2024.e29756	Thyroid peroxidase inhibition	pIC50	thyroid disrupting chemicals + the external dataset (Kaemferol, Phenylthiourea, Epigallocatechin gallate, Hexestrol, Reservatrol, Acetaminophen, Gallic acid hydrate, 4-Benzyl oxy phenol, Curcumin, Tetrahydro curcumin)	OTHER	442	Human TPO	https://doi.org/10.1016/j.heliyon.2024.e29756	3D	Cresset Flare “field points” computed with the eXtended Electron Distribution (XED) force field from aligned ligand conformations (aligned to the docked amitrole reference after a conformer hunt).	Not reported	Cresset Flare	Conformation hunt (very accurate/slow) + pose selection by binding energy; no explicit descriptor selection or ML hyperparameter optimization reported.	Quantitative	k-Nearest Neighbour (kNN)	Not considered	R2 = 0.80 (ONLY THIS METRIC)	Yes	Same-source blind test (challenge hold-out) + CV	The only metric for the QSAR model was R2	Not fulfilled	Not fulfilled	Not fulfilled	Not fulfilled	Not fulfilled	Not fulfilled	Not fulfilled	Not fulfilled	Not fulfilled	Not fulfilled
157	Marco Evangelista, Nicola Chirico, Ester Papa	In silico models for the screening of human transthyretin disruptors	2024	https://doi.org/10.1016/j.jhazmat.2024.136188	Thyroid hormone serum binding proteins (T4–hTTR competition (TTR binder))	LogRP_ANSA	hydroxylated PBDEs/PCBs, sulfated PCBs, phosphates, fatty acids, halogenated phenols/thiophenols, halogenated/hydroxylated benzoic acids	OTHER	79 total (train 59 / test 20)	Human (hTTR)	https://doi.org/10.1016/j.jhazmat.2024.136188	1D/2D PaDEL descriptors, fingerprints	PaDEL 2D descriptors + PubChem fingerprints (binary)	AATSC1c, PubchemFP381, ATSC2s, nX	PaDEL-Descriptor; SMILES harmonization OpenBabel	None	Quantitative	MLR (OLS)	Mechanistically relevant as a thyroid hormone transport disruption screen (TTR deliver T4 across BBB/placenta; binders may lead to fetal T4 deficiency and cognitive dysfunction(.	R²=0.89; RMSE_TR=0.38; Q²_LOO=0.86; Q²_LMO=0.86; Q²_F3=0.88; RMSE_TEST=0.39; Y-scrambling low (R²_YS=0.070; Q²_YS=−0.11).	No	External (independent prediction set)		Fulfilled	Fulfilled	Fulfilled	Fulfilled	Fulfilled	Fulfilled	Not fulfilled	Fulfilled	Fulfilled	Fulfilled
158	Marco Evangelista, Nicola Chirico, Ester Papa	In silico models for the screening of human transthyretin disruptors	2024	https://doi.org/10.1016/j.jhazmat.2024.136188	Thyroid hormone serum binding proteins (T4–hTTR competition (TTR binder))	LogRP_FITC-T4	PFAS, bisphenols, hydroxylated PBDEs, PCBs, hydroxylated PCBs, sulfated PCBs, parabens, phthalates, halogenated phenols	OTHER	50 total (train 38 / test 12)	Human (hTTR)	https://doi.org/10.1016/j.jhazmat.2024.136188	1D/2D PaDEL descriptors, fingerprints	PaDEL 2D descriptors + PubChem fingerprints (binary)	naasC, SpMin4_Bhs, VE3_Dzs		None	Quantitative	MLR (OLS)	same thyroid-transport rationale (screening THSDCs).	R²=0.85; RMSE_TR=0.38; Q²_LOO=0.81; Q²_LMO=0.80; Q²_F3=0.83; RMSE_TEST=0.40; Y-scrambling low (R²_YS=0.082; Q²_YS≈−0.15)	No	External (independent prediction set)		Fulfilled	Fulfilled	Fulfilled	Fulfilled	Fulfilled	Fulfilled	Not fulfilled	Fulfilled	Fulfilled	Fulfilled
159	Marco Evangelista, Nicola Chirico, Ester Papa	In silico models for the screening of human transthyretin disruptors	2024	https://doi.org/10.1016/j.jhazmat.2024.136188	Thyroid hormone serum binding proteins (T4–hTTR competition (TTR binder))	LogRP_RLBA	PBDEs + OH-PBDEs, PCBs + OH-PCBs, PFAS, halogenated phenols, BPA derivatives, xanthones	OTHER		Human (hTTR)	https://doi.org/10.1016/j.jhazmat.2024.136188	1D/2D PaDEL descriptors, fingerprints	PaDEL 2D descriptors + PubChem fingerprints (binary)	PubchemFP590, SpMax1_Bhe, PubchemFP18, GATS5c, AATSC1e, AATS4v		None	Quantitative	MLR (OLS)	same (TTR-mediated fetal T4 delivery; binders can drive deficiency/cognitive effects).	R²=0.81; RMSE_TR=0.0.52; Q²_LOO=0.77; Q²_LMO=0.77; Q²_F3=0.69; RMSE_TEST=0.66; Y-scrambling low (R²_YS=0.061; Q²_YS≈−0.088)	No	External (independent prediction set)		Fulfilled	Fulfilled	Fulfilled	Fulfilled	Fulfilled	Fulfilled	Not fulfilled	Fulfilled	Fulfilled	Fulfilled
160	Martin Adamczewski, Britta Nisius, and Nina Kausch-Busies	Derisking Future Agrochemicals before They Are Made: Large-Scale In Vitro Screening for In Silico Modeling of Thyroid Peroxidase Inhibition	2024	10.1021/acs.chemrestox.4c00248	Thyroid peroxidase inhibition	TPO inhibitory (binary)	Company internal agrochemical screening collection (modern agrochemical chemical space)	OTHER	107,170 (A)	Porcine thyroid microsomes (in vitro enzyme source)	Internal HTS + follow-up dose-response; described in the paper	1D/2D physicochemical + fingerprints	RDKit-style 1D/2D descriptors + ECFP-like fingerprints (as used in the paper’s ML pipeline)	208 (RDKit 1D/2D) + 1024 (ECFP6 bits) = 1232 total features	Rdkit	Default hyperparameters for comparability; handle imbalance via class weighting / weight balancing	Qualitative	CatBoost classifier	Direct MIE/KE in thyroid disruption (TPO inhibition) → thyroid hormone synthesis disruption relevant to neurodevelopment	Cross-dataset: A→E BA 0.77, MCC 0.53, precision 0.63, recall 0.68 ; A→D BA 0.62, MCC 0.16, precision 0.12, recall 0.31 ; Prospective C enrichment: hit rate 0.8% (proba<0.1), 37% (proba>0.9), 8% (0.4–0.6)	Yes	External (independent prediction set)		Fulfilled	Not fulfilled	Fulfilled	Not fulfilled	Not fulfilled	Fulfilled	Not fulfilled	Fulfilled	Not fulfilled	Not fulfilled
161	Martin Adamczewski, Britta Nisius, and Nina Kausch-Busies	Derisking Future Agrochemicals before They Are Made: Large-Scale In Vitro Screening for In Silico Modeling of Thyroid Peroxidase Inhibition	2024	10.1021/acs.chemrestox.4c00248	Thyroid peroxidase inhibition	TPO inhibitory (binary)	Publicly shareable subset of company HTS chemicals	OTHER	34,524 (B)	Porcine thyroid microsomes (in vitro enzyme source)	Unrestricted subset created via exact-match searches in PubChem/ChEMBL; subset released	1D/2D physicochemical + fingerprints	RDKit-style 1D/2D descriptors + ECFP-like fingerprints (as used in the paper’s ML pipeline)	208 (RDKit 1D/2D) + 1024 (ECFP6 bits) = 1232 total features	Rdkit	Default hyperparameters; imbalance handled by class weighting	Qualitative	CatBoost classifier	Direct MIE/KE in thyroid disruption (TPO inhibition) → thyroid hormone synthesis disruption relevant to neurodevelopment	Cross-dataset: B→E BA 0.73, MCC 0.44, precision 0.53, recall 0.64 ; B→D BA 0.61, MCC 0.07, precision 0.04, recall 0.51	Yes	External (independent prediction set)		Fulfilled	Not fulfilled	Fulfilled	Not fulfilled	Not fulfilled	Fulfilled	Not fulfilled	Fulfilled	Not fulfilled	Not fulfilled
162	Martin Adamczewski, Britta Nisius, and Nina Kausch-Busies	Derisking Future Agrochemicals before They Are Made: Large-Scale In Vitro Screening for In Silico Modeling of Thyroid Peroxidase Inhibition	2024	10.1021/acs.chemrestox.4c00248	Thyroid peroxidase inhibition	TPO inhibitory (binary)	ToxCast chemicals (older pesticide mix + other legacy chemicals; not representative of modern agrochemicals)	OTHER	1,042 ( E )	(Assay source in ToxCast; authors treat as external public reference set)	ToxCast dataset curated by Garcia de Lomana et al.; used as alternative training set	1D/2D physicochemical + fingerprints	RDKit-style 1D/2D descriptors + ECFP-like fingerprints (as used in the paper’s ML pipeline)	208 (RDKit 1D/2D) + 1024 (ECFP6 bits) = 1232 total features	Rdkit	Default hyperparameters; imbalance handled by class weighting	Qualitative	CatBoost classifier	Direct MIE/KE in thyroid disruption (TPO inhibition) → thyroid hormone synthesis disruption relevant to neurodevelopment	Cross-dataset: E→B BA 0.59, MCC 0.25, precision 0.48, recall 0.26 vs B→E BA 0.73, MCC 0.44, precision 0.53, recall 0.64 ; E→D BA 0.54, MCC 0.14, precision 0.25, recall 0.09	Yes	hold-out test set		Fulfilled	Not fulfilled	Fulfilled	Not fulfilled	Not fulfilled	Fulfilled	Not fulfilled	Fulfilled	Not fulfilled	Not fulfilled
163	William M. Neal, Pankaj Pandey, Shabana I. Khan, Ikhlas A. Khan & Amar G. Chittiboyina	Machine learning and traditional QSAR modeling methods: a case study of known PXR activators	2023	https://doi.org/10.1080/07391102.2023.2196701	Activation of Pregnane X receptor (NR1I2)	Human PXR agonism (pEC50)	Diverse xenobiotics / ligands compiled from literature; activity bins low/mod/high in paper; external set = natural products (terpenes + monomethylated indoles)	OTHER	500 total; split 3:1 (≈375 train / 125 test) + external 17	Human (PXR receptor target)	Curated literature EC50→pEC50 dataset (SI Table S2) + external NP validation set (SI Table S3)	2D descriptors + fingerprints	AutoQSAR pool: 72 2D descriptors + fingerprint types; final model uses radial fingerprints	72 (descriptor pool; AutoQSAR selects subset)	Schrödinger Maestro/AutoQSAR (Canvas/LigFilter descriptors; LigPrep prep)	AutoQSAR automated selection; corr threshold 0.80; LOOCV; selection by R²/Q²	Quantitative	Regression (KPLS / Kpls_radial_43	Indirect (PXR is xenobiotic sensor; DNT relevance depends on your AOP linking PXR to neurodevelopmental outcomes)	Train: R² 0.7254, Q² 0.6199, RMSE 0.5009; External: R² 0.50	Yes	hold-out test set		Fulfilled	Not fulfilled	Not fulfilled	Fulfilled	Not fulfilled	Not fulfilled	Fulfilled	Fulfilled	Fulfilled	Not fulfilled
164	William M. Neal, Pankaj Pandey, Shabana I. Khan, Ikhlas A. Khan & Amar G. Chittiboyina	Machine learning and traditional QSAR modeling methods: a case study of known PXR activators	2023	https://doi.org/10.1080/07391102.2023.2196701	Activation of Pregnane X receptor (NR1I2)	Human PXR agonism (pEC50)	Diverse xenobiotics / ligands compiled from literature; activity bins low/mod/high in paper; external set = natural products (terpenes + monomethylated indoles)	OTHER	500 total; split 3:1 (≈375 train / 125 test) + external 17	Human (PXR receptor target)	Curated literature EC50→pEC50 dataset (SI Table S2) + external NP validation set (SI Table S3)	2D-QSAR feature space used via Maestro + DeepChem (final feature vector not fully enumerated)	RFRegressor inputs as implemented in Maestro+DeepChem (not listed as an explicit final feature list)	Not stated explicitly for final model	Schrödinger Maestro + DeepChem module	Random Forest regressor; time-limited training (~8h); no full hyperparameter disclosure	Quantitative	Regression (RF) / RFRegressor	Indirect (PXR is xenobiotic sensor; DNT relevance depends on your AOP linking PXR to neurodevelopmental outcomes)	Train: R² 0.5595, RMSE 0.5098; External: R² 0.52	Yes	hold-out test set		Fulfilled	Not fulfilled	Not fulfilled	Fulfilled	Not fulfilled	Not fulfilled	Not fulfilled	Not fulfilled	Fulfilled	Not fulfilled
165	William M. Neal, Pankaj Pandey, Shabana I. Khan, Ikhlas A. Khan & Amar G. Chittiboyina	Machine learning and traditional QSAR modeling methods: a case study of known PXR activators	2023	https://doi.org/10.1080/07391102.2023.2196701	Activation of Pregnane X receptor (NR1I2)	Human PXR agonism (pEC50)	Diverse xenobiotics / ligands compiled from literature; activity bins low/mod/high in paper; external set = natural products (terpenes + monomethylated indoles)	OTHER	500 total; split 3:1 (≈375 train / 125 test) + external 17	Human (PXR receptor target)	Curated literature EC50→pEC50 dataset (SI Table S2) + external NP validation set (SI Table S3)	3D field-based descriptors (molecular fields/shape/electrostatics/hydrophobics)	Forge field points from aligned molecules (not expressed as a single integer list)	Not stated (field-based)	Cresset Forge v10.6	PLS components chosen by Q²; Y-scrambling check	Quantitative	Regression (PLS) / 8-component PLS	Indirect (PXR is xenobiotic sensor; DNT relevance depends on your AOP linking PXR to neurodevelopmental outcomes)	Train: R² 0.872, Q² 0.543, RMSE 0.290; Test R² 0.507; External R² ~0.68	Yes	External (independent prediction set)		Fulfilled	Not fulfilled	Not fulfilled	Fulfilled	Not fulfilled	Not fulfilled	Fulfilled	Fulfilled	Fulfilled	Not fulfilled
166	William M. Neal, Pankaj Pandey, Shabana I. Khan, Ikhlas A. Khan & Amar G. Chittiboyina	Machine learning and traditional QSAR modeling methods: a case study of known PXR activators	2023	https://doi.org/10.1080/07391102.2023.2196701	Activation of Pregnane X receptor (NR1I2)	Human PXR agonism (pEC50)	Diverse xenobiotics / ligands compiled from literature; activity bins low/mod/high in paper; external set = natural products (terpenes + monomethylated indoles)	OTHER	500 total; split 3:1 (≈375 train / 125 test) + external 17	Human (PXR receptor target)	Curated literature EC50→pEC50 dataset (SI Table S2) + external NP validation set (SI Table S3)	3D field-derived descriptor space (Forge regression models)	Forge field-derived descriptors (not expressed as a single integer list)	Not stated (field-based)	Cresset Forge v10.6	SVM selected among ML models (kNN/RF/RVM also tested); PCA used as overfitting check	Quantitative	Regression SVM	Indirect (PXR is xenobiotic sensor; DNT relevance depends on your AOP linking PXR to neurodevelopmental outcomes)	Train: R² 0.963, Q² 0.508; Test R² 0.672, RMSE 0.150; External R² 0.672	Yes	External (independent prediction set)		Fulfilled	Not fulfilled	Not fulfilled	Fulfilled	Not fulfilled	Not fulfilled	Fulfilled	Fulfilled	Fulfilled	Not fulfilled
167	Siyi Wang, Min Nian, Yu Ma, Xiaojia Chen, Xiaotong Ji, Changzhi Shi, Xing Chen, and Mingliang Fang	Machine Learning-Based Screening of Cosmetic Ingredients Identifies Vat Blue 6 as a Thyroid Hormone Receptor β Disruptor	2025	https://doi.org/10.1021/acs.est.5c04327	thyroid hormone receptor β (TRβ) inhibition	IC50	cosmetic ingredients	CI	428	human TRB	Zdrazil, B.; Felix, E.; Hunter, F.; Manners, E. J.; Blackshaw, J.; Corbett, S.; de Veij, M.; Ioannidis, H.; Lopez, D. M.; Mosquera, J. F.; Magarinos, M. P.; Bosc, N.; Arcila, R.; Kizilören, T.; Gaulton, A.; Bento, A. P.; Adasme, M. F.; Monecke, P.; Landrum, G. A.; Leach, A. R. The ChEMBL Database in 2023: a drug discovery platform spanning multiple bioactivity data types and time periods. Nucleic…	top SHAP-ranked features, descriptors related to aromaticity and electronic characteristics	ETA_beta_ns_d NaaaC ATSC5c GATS1Z GATS1s nAromAtom JGI6 ATSC2Z SlogP_VSA11 ATSC8Z PEOE_VSA13 SpAbs_A GATS5c ATSC8p GATS2v nAtom GATS7s GATS8c ATSC6s VE1_A ATSC6c GATS4s GATS8i JGI7 ATSC8i PEOE_VSA9 BCUTare-11 EState_VSA4 GATS8s ATSC2c BCUTs-1h EState_VSA2 MATS6Z GATS6Z ATS0Z GATS6d ATSC2v BCUTdv-1h MATS8Z	39	Mordred	grid search	Quantitative	Random Forest (RF)	Weight of evidence	(R2 = 0.80, RMSE = 0.69)	Yes	Externa tool camparison		Fulfilled	Fulfilled	Not fulfilled	Fulfilled	Fulfilled	Fulfilled	Fulfilled	Fulfilled	Fulfilled	Fulfilled
168	Siyi Wang, Min Nian, Yu Ma, Xiaojia Chen, Xiaotong Ji, Changzhi Shi, Xing Chen, and Mingliang Fang	Machine Learning-Based Screening of Cosmetic Ingredients Identifies Vat Blue 6 as a Thyroid Hormone Receptor β Disruptor	2025	https://doi.org/10.1021/acs.est.5c04327	thyroid hormone receptor β (TRβ) inhibition	IC50	cosmetic ingredients	CI	428	human TRB	Zdrazil, B.; Felix, E.; Hunter, F.; Manners, E. J.; Blackshaw, J.; Corbett, S.; de Veij, M.; Ioannidis, H.; Lopez, D. M.; Mosquera, J. F.; Magarinos, M. P.; Bosc, N.; Arcila, R.; Kizilören, T.; Gaulton, A.; Bento, A. P.; Adasme, M. F.; Monecke, P.; Landrum, G. A.; Leach, A. R. The ChEMBL Database in 2023: a drug discovery platform spanning multiple bioactivity data types and time periods. Nucleic…	top SHAP-ranked features, descriptors related to aromaticity and electronic characteristics	ETA_beta_ns_d NaaaC ATSC5c GATS1Z GATS1s nAromAtom JGI6 ATSC2Z SlogP_VSA11 ATSC8Z PEOE_VSA13 SpAbs_A GATS5c ATSC8p GATS2v nAtom GATS7s GATS8c ATSC6s VE1_A ATSC6c GATS4s GATS8i JGI7 ATSC8i PEOE_VSA9 BCUTare-11 EState_VSA4 GATS8s ATSC2c BCUTs-1h EState_VSA2 MATS6Z GATS6Z ATS0Z GATS6d ATSC2v BCUTdv-1h MATS8Z	39	Mordred	grid search	Quantitative	support vector machine (SVM)	Weight of evidence	(R2 = 0.76, RMSE = 0.76)	Yes	Externa tool camparison		Fulfilled	Fulfilled	Not fulfilled	Fulfilled	Fulfilled	Fulfilled	Fulfilled	Fulfilled	Fulfilled	Fulfilled
169	Siyi Wang, Min Nian, Yu Ma, Xiaojia Chen, Xiaotong Ji, Changzhi Shi, Xing Chen, and Mingliang Fang	Machine Learning-Based Screening of Cosmetic Ingredients Identifies Vat Blue 6 as a Thyroid Hormone Receptor β Disruptor	2025	https://doi.org/10.1021/acs.est.5c04327	thyroid hormone receptor β (TRβ) inhibition	IC50	cosmetic ingredients	CI	428	human TRB	Zdrazil, B.; Felix, E.; Hunter, F.; Manners, E. J.; Blackshaw, J.; Corbett, S.; de Veij, M.; Ioannidis, H.; Lopez, D. M.; Mosquera, J. F.; Magarinos, M. P.; Bosc, N.; Arcila, R.; Kizilören, T.; Gaulton, A.; Bento, A. P.; Adasme, M. F.; Monecke, P.; Landrum, G. A.; Leach, A. R. The ChEMBL Database in 2023: a drug discovery platform spanning multiple bioactivity data types and time periods. Nucleic…	top SHAP-ranked features, descriptors related to aromaticity and electronic characteristics	ETA_beta_ns_d NaaaC ATSC5c GATS1Z GATS1s nAromAtom JGI6 ATSC2Z SlogP_VSA11 ATSC8Z PEOE_VSA13 SpAbs_A GATS5c ATSC8p GATS2v nAtom GATS7s GATS8c ATSC6s VE1_A ATSC6c GATS4s GATS8i JGI7 ATSC8i PEOE_VSA9 BCUTare-11 EState_VSA4 GATS8s ATSC2c BCUTs-1h EState_VSA2 MATS6Z GATS6Z ATS0Z GATS6d ATSC2v BCUTdv-1h MATS8Z	39	Mordred	grid search	Quantitative	decision tree (DT)	Weight of evidence	(R2 = 0.74, RMSE = 0.79)	Yes	Externa tool camparison		Fulfilled	Fulfilled	Not fulfilled	Fulfilled	Fulfilled	Fulfilled	Fulfilled	Fulfilled	Fulfilled	Fulfilled
170	Siyi Wang, Min Nian, Yu Ma, Xiaojia Chen, Xiaotong Ji, Changzhi Shi, Xing Chen, and Mingliang Fang	Machine Learning-Based Screening of Cosmetic Ingredients Identifies Vat Blue 6 as a Thyroid Hormone Receptor β Disruptor	2025	https://doi.org/10.1021/acs.est.5c04327	thyroid hormone receptor β (TRβ) inhibition	IC50	cosmetic ingredients	CI	428	human TRB	Zdrazil, B.; Felix, E.; Hunter, F.; Manners, E. J.; Blackshaw, J.; Corbett, S.; de Veij, M.; Ioannidis, H.; Lopez, D. M.; Mosquera, J. F.; Magarinos, M. P.; Bosc, N.; Arcila, R.; Kizilören, T.; Gaulton, A.; Bento, A. P.; Adasme, M. F.; Monecke, P.; Landrum, G. A.; Leach, A. R. The ChEMBL Database in 2023: a drug discovery platform spanning multiple bioactivity data types and time periods. Nucleic…	top SHAP-ranked features, descriptors related to aromaticity and electronic characteristics	ETA_beta_ns_d NaaaC ATSC5c GATS1Z GATS1s nAromAtom JGI6 ATSC2Z SlogP_VSA11 ATSC8Z PEOE_VSA13 SpAbs_A GATS5c ATSC8p GATS2v nAtom GATS7s GATS8c ATSC6s VE1_A ATSC6c GATS4s GATS8i JGI7 ATSC8i PEOE_VSA9 BCUTare-11 EState_VSA4 GATS8s ATSC2c BCUTs-1h EState_VSA2 MATS6Z GATS6Z ATS0Z GATS6d ATSC2v BCUTdv-1h MATS8Z	39	Mordred	grid search	Quantitative	k-nearest neighbors (KNN)	Weight of evidence	(R2 = 0.67, RMSE = 0.89)	Yes	Externa tool camparison		Fulfilled	Fulfilled	Not fulfilled	Fulfilled	Fulfilled	Fulfilled	Fulfilled	Fulfilled	Fulfilled	Fulfilled
171	Siyi Wang, Min Nian, Yu Ma, Xiaojia Chen, Xiaotong Ji, Changzhi Shi, Xing Chen, and Mingliang Fang	Machine Learning-Based Screening of Cosmetic Ingredients Identifies Vat Blue 6 as a Thyroid Hormone Receptor β Disruptor	2025	https://doi.org/10.1021/acs.est.5c04327	thyroid hormone receptor β (TRβ) inhibition	IC50	cosmetic ingredients	CI	428	human TRB	Zdrazil, B.; Felix, E.; Hunter, F.; Manners, E. J.; Blackshaw, J.; Corbett, S.; de Veij, M.; Ioannidis, H.; Lopez, D. M.; Mosquera, J. F.; Magarinos, M. P.; Bosc, N.; Arcila, R.; Kizilören, T.; Gaulton, A.; Bento, A. P.; Adasme, M. F.; Monecke, P.; Landrum, G. A.; Leach, A. R. The ChEMBL Database in 2023: a drug discovery platform spanning multiple bioactivity data types and time periods. Nucleic…	top SHAP-ranked features, descriptors related to aromaticity and electronic characteristics	ETA_beta_ns_d NaaaC ATSC5c GATS1Z GATS1s nAromAtom JGI6 ATSC2Z SlogP_VSA11 ATSC8Z PEOE_VSA13 SpAbs_A GATS5c ATSC8p GATS2v nAtom GATS7s GATS8c ATSC6s VE1_A ATSC6c GATS4s GATS8i JGI7 ATSC8i PEOE_VSA9 BCUTare-11 EState_VSA4 GATS8s ATSC2c BCUTs-1h EState_VSA2 MATS6Z GATS6Z ATS0Z GATS6d ATSC2v BCUTdv-1h MATS8Z	39	Mordred	grid search	Quantitative	linear regression (LR)	Weight of evidence	(R2 < 0, RMSE > 1)	Yes	Externa tool camparison		Fulfilled	Fulfilled	Not fulfilled	Fulfilled	Fulfilled	Fulfilled	Fulfilled	Fulfilled	Fulfilled	Fulfilled
172	Marco Evangelista, Nicola Chirico, Ester Papa	New QSAR Models to Predict Human Transthyretin Disruption by Per- and Polyfluoroalkyl Substances (PFAS): Development and Application	2025	https://doi.org/10.3390/toxics13070590	hTTR binding affinity	log RP	PFAS	PFAS	123	hTTR	Degitz, S.J.; Olker, J.H.; Denny, J.S.; Degoey, P.P.; Hartig, P.C.; Cardon, M.C.; Eytcheson, S.A.; Haselman, J.T.; Mayasich, S.A.; Hornung, M.W. In Vitro Screening of per- and Polyfluorinated Substances (PFAS) for Interference with Seven Thyroid Hormone System Targets across Nine Assays. Toxicol. Vitr. 2024, 95, 105762.	2D	ATSC6p, GATS8m, GATS3e, MIC2	4	Dragon, alvaDesc	HyperChem	Qualitive	LDA	Weight of evidence	ACC = 0.89 (Training), 0.85 (Test) MR = 0.11 (Training), 0.15 (Test) SN = 0.92 (Training), 0.88 (tEST) SP = 0.84 (Training), 0.8 (Test) P = 0.9 (Training), 0.88 (Test) AUC= 0.85 (Training), 0.85 (Test) MR_BOOTSTRAP = 0.32±2.7×10 −3 (Training Random Range = 3.8×10 −10 (Training) Random Descriptors Nature = 4.6×10 −3 (Training)	Yes	External testing set		Fulfilled	Fulfilled	Not fulfilled	Fulfilled	Fulfilled	Fulfilled	Fulfilled	Fulfilled	Fulfilled	Fulfilled
173	Marco Evangelista, Nicola Chirico, Ester Papa	New QSAR Models to Predict Human Transthyretin Disruption by Per- and Polyfluoroalkyl Substances (PFAS): Development and Application	2025	https://doi.org/10.3390/toxics13070591	hTTR binding affinity	log RP	PFAS	PFAS	124	hTTR	Degitz, S.J.; Olker, J.H.; Denny, J.S.; Degoey, P.P.; Hartig, P.C.; Cardon, M.C.; Eytcheson, S.A.; Haselman, J.T.; Mayasich, S.A.; Hornung, M.W. In Vitro Screening of per- and Polyfluorinated Substances (PFAS) for Interference with Seven Thyroid Hormone System Targets across Nine Assays. Toxicol. Vitr. 2024, 95, 105762.	2D	piPC5, GGI9, AATSC0e	3	Dragon, alvaDesc	HyperChem	Quantitative	MLR	Weight of evidence	R² = 0.81 (Training), 0.77 (Test) MAE = 0.30 (Training), 0.26 (Test) Q²_loo = 0.77 (Training) Q²_F3 = 0.82 (Test) R²_YS = 0.072 (Training) MAE_BOOTSTRAP = 0.58±5.7×10 −3 (Training Random Range = 8.3×10 −10 (Training) Random Descriptors Nature = 3.3×10 −10 (Training)	Yes	External testing set		Fulfilled	Fulfilled	Not fulfilled	Fulfilled	Fulfilled	Fulfilled	Fulfilled	Fulfilled	Fulfilled	Fulfilled
174	Li, Xiangqiao and Liu, Huihui and Zhao, Songshan and Watson, Peter and Yang, Xianhai	Binding interaction of typical emerging contaminants on Gobiocypris rarus transthyretin: an in vitro and in silico study	2024	https://doi.org/10.1007/s11783-024-1895-1	Binding to transthyretin (TTR) in seruM	IC50	disinfection byproducts, pesticides, pharmaceuticals, personal care products, perfluoroalkyl and polyfluoroalkyl substance, alkylphenol, plasticizer , tire additives and their derivatives	OTHER	57	human/fish TTR	doi.org/10.1021/acs.est.2c06192	14 descriptors adjusted by chemical-form (i.e., logarithm of the octanolwater distribution coefficient at pH = 7.40 (logDOW (pH =7.40)) and 13 quantum chemical descriptors adjusted bychemical-form).	qD-_adj	27	PADEL	Gaussian 16	Qualitive	gradient boosting decision tree: TTR mechanism-based model		Training: (n): 42 (Sₙ): 1 (Sₚ): 1 (Q): 1 MCC: 1 AUC: 1 Test: (n): 15 Sₙ = 1, Sₚ = 1, Q = 1 MCC = 1, AUC = 1	No	External testing set		Fulfilled	Not fulfilled	Not fulfilled	Not fulfilled	Not fulfilled	Not fulfilled	Fulfilled	Not fulfilled	Fulfilled	Fulfilled
175	Li, Xiangqiao and Liu, Huihui and Zhao, Songshan and Watson, Peter and Yang, Xianhai	Binding interaction of typical emerging contaminants on Gobiocypris rarus transthyretin: an in vitro and in silico study	2024	https://doi.org/10.1007/s11783-024-1895-1	Binding to transthyretin (TTR) in seruM	IC50	disinfection byproducts, pesticides, pharmaceuticals, personal care products, perfluoroalkyl and polyfluoroalkyl substance, alkylphenol, plasticizer , tire additives and their derivatives	OTHER	57	human/fish TTR	doi.org/10.1021/acs.est.2c06192	14 descriptors adjusted by chemical-form (i.e., logarithm of the octanolwater distribution coefficient at pH = 7.40 (logDOW (pH =7.40)) and 13 quantum chemical descriptors adjusted bychemical-form).	GATS1v	27	PADEL	Gaussian 16	Qualitive	gradient boosting decision tree: TTR high throughput model		Training: (n): 42 (Sₙ): 1 (Sₚ): 1 (Q): 1 MCC: 1 AUC: 1 Test: (n): 15 Sₙ = 1, Sₚ = 1, Q = 1 MCC = 1, AUC = 1	No	External testing set		Fulfilled	Not fulfilled	Not fulfilled	Not fulfilled	Not fulfilled	Not fulfilled	Fulfilled	Not fulfilled	Fulfilled	Fulfilled
176	Li, Xiangqiao and Liu, Huihui and Zhao, Songshan and Watson, Peter and Yang, Xianhai	Binding interaction of typical emerging contaminants on Gobiocypris rarus transthyretin: an in vitro and in silico study	2024	https://doi.org/10.1007/s11783-024-1895-1	Binding to transthyretin (TTR) in seruM	IC50	disinfection byproducts, pesticides, pharmaceuticals, personal care products, perfluoroalkyl and polyfluoroalkyl substance, alkylphenol, plasticizer , tire additives and their derivatives	OTHER	38	human/fish TTR	doi.org/10.1021/acs.est.2c06192	14 descriptors adjusted by chemical-form (i.e., logarithm of the octanolwater distribution coefficient at pH = 7.40 (logDOW (pH =7.40)) and 13 quantum chemical descriptors adjusted bychemical-form).	AMW	27	PADEL	Gaussian 16	Qualitive	gradient boosting decision tree: Little skate TTR high throughput model		Training: (n):28 (Sₙ): 1 (Sₚ): 1 (Q): 1 MCC: 1 AUC: 1 Test: (n): 10 Sₙ = 1, Sₚ = 1, Q = 1 MCC = 1, AUC = 1	No	External testing set		Fulfilled	Not fulfilled	Not fulfilled	Not fulfilled	Not fulfilled	Not fulfilled	Fulfilled	Not fulfilled	Fulfilled	Fulfilled
177	Li, Xiangqiao and Liu, Huihui and Zhao, Songshan and Watson, Peter and Yang, Xianhai	Binding interaction of typical emerging contaminants on Gobiocypris rarus transthyretin: an in vitro and in silico study	2024	https://doi.org/10.1007/s11783-024-1895-1	Binding to transthyretin (TTR) in seruM	IC50	disinfection byproducts, pesticides, pharmaceuticals, personal care products, perfluoroalkyl and polyfluoroalkyl substance, alkylphenol, plasticizer , tire additives and their derivatives	OTHER	37	human/fish TTR	doi.org/10.1021/acs.est.2c06192	14 descriptors adjusted by chemical-form (i.e., logarithm of the octanolwater distribution coefficient at pH = 7.40 (logDOW (pH =7.40)) and 13 quantum chemical descriptors adjusted bychemical-form).	ATS3v	27	PADEL	Gaussian 16	Qualitive	gradient boosting decision tree:seabream high throughput model		Training: (n):28 (Sₙ): 1 (Sₚ): 1 (Q): 1 MCC: 1 AUC: 1 Test: (n):9 Sₙ = 1, Sₚ = 1, Q = 1 MCC = 1, AUC = 1	No	External testing set		Fulfilled	Not fulfilled	Not fulfilled	Not fulfilled	Not fulfilled	Not fulfilled	Fulfilled	Not fulfilled	Fulfilled	Fulfilled
178	Li, Xiangqiao and Liu, Huihui and Zhao, Songshan and Watson, Peter and Yang, Xianhai	Binding interaction of typical emerging contaminants on Gobiocypris rarus transthyretin: an in vitro and in silico study	2024	https://doi.org/10.1007/s11783-024-1895-1	Binding to transthyretin (TTR) in seruM	IC50	disinfection byproducts, pesticides, pharmaceuticals, personal care products, perfluoroalkyl and polyfluoroalkyl substance, alkylphenol, plasticizer , tire additives and their derivatives	OTHER	445	human/fish TTR	doi.org/10.1021/acs.est.2c06192	14 descriptors adjusted by chemical-form (i.e., logarithm of the octanolwater distribution coefficient at pH = 7.40 (logDOW (pH =7.40)) and 13 quantum chemical descriptors adjusted bychemical-form).	SHBd, VE3_DzZ, SHBa, ATS4s, ATS5m	27	PADEL	Gaussian 16	Qualitive	gradient boosting decision tree: human TTR high throughput model		Training: (n):333 (Sₙ):0.982 (Sₚ): 0.982 (Q): 0.982 MCC: 0.964 AUC: 0.997 Test: (n):112 Sₙ = 0.889, Sₚ = 0.918, Q = 0.902 MCC = 0.803, AUC = 0.937	No	External testing set		Fulfilled	Not fulfilled	Not fulfilled	Not fulfilled	Not fulfilled	Not fulfilled	Fulfilled	Not fulfilled	Fulfilled	Fulfilled
